# Supplementary material for: Mapping drug-target interactions and synergy in multi-molecular therapeutics for pressure-overload cardiac hypertrophy
Source: NPJ Syst Biol Appl. 2021 Feb 15;7:11. doi: 10.1038/s41540-021-00171-z (PMC7884732; doi:10.1038/s41540-021-00171-z)
Supplement: Supplementary file 2 — Dataset S1 [file 41540_2021_171_MOESM2_ESM.xlsx]

## Sheet: Protein expression profile (AC)
Protein expression profile (Aorta Constricted rat model)
The samples for each AR treated (Test), PL (Placebo or Carrier) and CNTL (Control or Untreated) were in replicates.
AR1			AR2			AR3			AR4			CNT1			CNT2			CNT3			CNT4			PL1			PL2			PL3			PL4
Protein Accesion (Refseq)	Intensity		Protein Accesion (Refseq)	Intensity		Protein Accesion (Refseq)	Intensity		Protein Accesion (Refseq)	Intensity		Protein Accesion (Refseq)	Intensity		Protein Accesion (Refseq)	Intensity		Protein Accesion (Refseq)	Intensity		Protein Accesion (Refseq)	Intensity		Protein Accesion (Refseq)	Intensity		Protein Accesion (Refseq)	Intensity		Protein Accesion (Refseq)	Intensity		Protein Accesion (Refseq)	Intensity
ALBU_BOVIN	1129102		ALBU_BOVIN	1.04891e+06		ALBU_BOVIN	489426		ALBU_BOVIN	172779		ALBU_BOVIN	1129102		ALBU_BOVIN	1.04891e+06		ALBU_BOVIN	489426		ALBU_BOVIN	127378		ALBU_BOVIN	2321223		ALBU_BOVIN	111220		NP_001004220.1	1.13673e+06		ALBU_BOVIN	227575
NP_001004220.1	1083208		NP_001004220.1	615921		NP_001004220.1	827342		NP_001004220.1	389813		NP_001004220.1	1083208		NP_001004220.1	615921		NP_001004220.1	827342		NP_001004220.1	797273		NP_001004220.1	848402		NP_001004220.1	420141		NP_001004225.1	1.02403e+06		NP_001004220.1	328341
NP_001004225.1	1.34306e+06		NP_001004225.1	496945		NP_001004225.1	1.00489e+06		NP_001004225.1	583872		NP_001004225.1	1.34306e+06		NP_001004225.1	496945		NP_001004225.1	1.00489e+06		NP_001004225.1	952248		NP_001004225.1	744808		NP_001004225.1	519017		NP_001004250.1	386084		NP_001004225.1	421318
NP_001004250.1	171923		NP_001004250.1	859095		NP_001004250.1	425164		NP_001004250.1	153505		NP_001004250.1	171923		NP_001004250.1	859095		NP_001004250.1	425164		NP_001004250.1	272416		NP_001004250.1	175067		NP_001004250.1	297239		NP_001005550.1	84050.7		NP_001004250.1	212411
NP_001009480.1	1.31804e+06		NP_001005550.1	380510		NP_001005550.1	137849		NP_001008888.1	55530		NP_001009480.1	1.31804e+06		NP_001005550.1	380510		NP_001005550.1	137849		NP_001005550.1	64845.3		NP_001006982.2	60991		NP_001005550.1	97321		NP_001006973.1	109684		NP_001006973.1	53884.7
NP_001009628.1	1.04858e+06		NP_001006971.1	862652		NP_001006971.1	221287		NP_001009480.1	536484		NP_001009628.1	1.04858e+06		NP_001006971.1	862652		NP_001006971.1	221287		NP_001006973.1	60101.7		NP_001007723.1	3030361		NP_001006971.1	112470		NP_001006982.2	177316		NP_001008888.1	42393.3
NP_001009668.1	103369		NP_001006973.1	91541.7		NP_001006973.1	97724		NP_001009668.1	97118		NP_001009668.1	103369		NP_001006973.1	91541.7		NP_001006973.1	97724		NP_001006982.2	243857		NP_001008888.1	93424		NP_001006973.1	32246.3		NP_001008888.1	54338.7		NP_001009480.1	296314
NP_001011936.1	84546.3		NP_001006982.2	236372		NP_001006982.2	197988		NP_001013128.1	500925		NP_001011936.1	84546.3		NP_001006982.2	236372		NP_001006982.2	197988		NP_001007621.1	157945		NP_001009480.1	817021		NP_001006982.2	132801		NP_001009480.1	551987		NP_001009628.1	318028
NP_001013128.1	1.09682e+06		NP_001007621.1	385679		NP_001008888.1	84689.5		NP_001014183.1	414045		NP_001013128.1	1.09682e+06		NP_001007621.1	385679		NP_001008888.1	84689.5		NP_001008888.1	72878.3		NP_001009628.1	400379		NP_001008888.1	107930		NP_001009668.1	338867		NP_001009668.1	142427
NP_001014183.1	400480		NP_001008888.1	234066		NP_001009480.1	452196		NP_001029277.1	757838		NP_001014183.1	400480		NP_001008888.1	234066		NP_001009480.1	452196		NP_001009480.1	598922		NP_001009668.1	73454		NP_001009480.1	237582		NP_001013128.1	708578		NP_001013128.1	345903
NP_001019516.1	6.30613e+06		NP_001009480.1	304685		NP_001009628.1	348030		NP_001030329.2	4.02258e+06		NP_001019516.1	6.30613e+06		NP_001009480.1	304685		NP_001009628.1	348030		NP_001009668.1	238327		NP_001013128.1	742626		NP_001009668.1	269739		NP_001014183.1	1.64763e+06		NP_001014183.1	670296
NP_001020317.1	151070		NP_001009628.1	273946		NP_001009668.1	418026		NP_001099960.1	348223		NP_001020317.1	151070		NP_001009628.1	273946		NP_001009668.1	418026		NP_001013128.1	450927		NP_001014183.1	446147		NP_001013128.1	168230		NP_001030329.2	4840068		NP_001030329.2	3636565
NP_001029277.1	1010659		NP_001009668.1	469342		NP_001013128.1	893931		NP_001102954.1	532434		NP_001029277.1	1010659		NP_001009668.1	469342		NP_001013128.1	893931		NP_001014183.1	886748		NP_001030329.2	5.86174e+06		NP_001014183.1	1.45801e+06		NP_001033064.2	91682		NP_001099960.1	235557
NP_001030329.2	6636716		NP_001013128.1	356936		NP_001014183.1	1.74103e+06		NP_001121124.1	1.33168e+06		NP_001030329.2	6636716		NP_001013128.1	356936		NP_001014183.1	1.74103e+06		NP_001029277.1	1335126		NP_001093955.1	3.52778e+06		NP_001030329.2	3730761		NP_001094128.2	96611.7		NP_001102954.1	275324
NP_001094481.1	255983		NP_001014183.1	3.03081e+06		NP_001030329.2	4.57002e+06		NP_036630.1	144904		NP_001094481.1	255983		NP_001014183.1	3.03081e+06		NP_001030329.2	4.57002e+06		NP_001030329.2	4531500		NP_001099623.1	84905.7		NP_001094128.2	113093		NP_001102954.1	636767		NP_001121124.1	1.39639e+06
NP_001098083.1	63919		NP_001030329.2	4.70655e+06		NP_001094009.1	37696.7		NP_036661.3	259576		NP_001098083.1	63919		NP_001030329.2	4.70655e+06		NP_001094009.1	37696.7		NP_001102954.1	655964		NP_001100718.1	111467		NP_001099960.1	622834		NP_001106694.1	1.27274e+06		NP_036630.1	113622
NP_001099623.1	113387		NP_001093955.1	1.92814e+06		NP_001094128.2	105785		NP_036662.1	1346741		NP_001099623.1	113387		NP_001093955.1	1.92814e+06		NP_001094128.2	105785		NP_001121052.1	128041		NP_001102954.1	634607		NP_001100718.1	46066		NP_001121052.1	193744		NP_036661.3	271008
NP_001102954.1	1.171e+06		NP_001094009.1	55719		NP_001094220.1	33506.3		NP_036703.2	348654		NP_001102954.1	1.171e+06		NP_001094009.1	55719		NP_001094220.1	33506.3		NP_001121124.1	2.2268e+06		NP_001106694.1	1.69169e+06		NP_001102954.1	216789		NP_001121124.1	3173227		NP_036662.1	1010670
NP_001104739.1	1.973e+06		NP_001094128.2	173147		NP_001099960.1	778757		NP_036727.1	1.58076e+06		NP_001104739.1	1.973e+06		NP_001094128.2	173147		NP_001099960.1	778757		NP_001138745.1	376018		NP_001121124.1	1.58214e+06		NP_001121052.1	130944		NP_001178534.1	193480		NP_036703.2	289120
NP_001121124.1	2.05737e+06		NP_001094481.1	87154.8		NP_001102954.1	451711		NP_036736.1	2.55319e+06		NP_001121124.1	2.05737e+06		NP_001094481.1	87154.8		NP_001102954.1	451711		NP_001178534.1	161129		NP_001178534.1	206762		NP_001121124.1	1.86328e+06		NP_036630.1	196289		NP_036738.1	6.66714e+06
NP_001178534.1	359574		NP_001099623.1	97817		NP_001121052.1	200499		NP_036738.1	7.83382e+06		NP_001178534.1	359574		NP_001099623.1	97817		NP_001121052.1	200499		NP_036661.3	412426		NP_001264180.1	211821		NP_001138745.1	133043		NP_036661.3	683632		NP_036792.2	209924
NP_036630.1	236360		NP_001099959.1	81723.7		NP_001121124.1	3.35439e+06		NP_036792.2	115837		NP_036630.1	236360		NP_001099959.1	81723.7		NP_001121124.1	3.35439e+06		NP_036662.1	1.84179e+06		NP_036630.1	149220		NP_001178534.1	83785		NP_036662.1	2.07715e+06		NP_036828.2	363531
NP_036661.3	576954		NP_001099960.1	944667		NP_001178534.1	148932		NP_036828.2	129882		NP_036661.3	576954		NP_001099960.1	944667		NP_001178534.1	148932		NP_036703.2	552097		NP_036661.3	450303		NP_036630.1	164041		NP_036703.2	760665		NP_036951.1	315475
NP_036662.1	2607483		NP_001100718.1	87288.3		NP_036630.1	191307		NP_036951.1	231965		NP_036662.1	2607483		NP_001100718.1	87288.3		NP_036630.1	191307		NP_036736.1	3.3448e+06		NP_036662.1	1.91499e+06		NP_036661.3	346593		NP_036714.2	65421		NP_037025.1	3.81465e+06
NP_036696.2	163446		NP_001101857.2	123024		NP_036661.3	630504		NP_037067.1	328414		NP_036696.2	163446		NP_001101857.2	123024		NP_036661.3	630504		NP_036738.1	8.54245e+06		NP_036703.2	395123		NP_036662.1	1.8171e+06		NP_036724.1	77322.3		NP_037067.1	263289
NP_036703.2	911167		NP_001102954.1	300874		NP_036662.1	2.30776e+06		NP_037081.2	232604		NP_036703.2	911167		NP_001102954.1	300874		NP_036662.1	2.30776e+06		NP_036792.2	224078		NP_036738.1	10392317		NP_036703.2	582592		NP_036736.1	3.36243e+06		NP_037098.1	261757
NP_036710.1	161553		NP_001121052.1	290942		NP_036703.2	792839		NP_037098.1	301280		NP_036710.1	161553		NP_001121052.1	290942		NP_036703.2	792839		NP_036828.2	109267		NP_036792.2	150689		NP_036724.1	61770.3		NP_036738.1	9.0464e+06		NP_037215.1	29767.1
NP_036714.2	221389		NP_001121124.1	2.85902e+06		NP_036714.2	131423		NP_037309.1	50276.7		NP_036714.2	221389		NP_001121124.1	2.85902e+06		NP_036714.2	131423		NP_036951.1	707756		NP_036828.2	440829		NP_036738.1	6.966e+06		NP_036792.2	244439		NP_037309.1	145323
NP_036736.1	4.7296e+06		NP_001163796.1	332196		NP_036724.1	100463		NP_058704.1	1412160		NP_036736.1	4.7296e+06		NP_001163796.1	332196		NP_036724.1	100463		NP_037025.1	4.80943e+06		NP_036951.1	325329		NP_036792.2	206400		NP_036828.2	222386		NP_058704.1	1.34061e+06
NP_036738.1	1.237e+07		NP_001178534.1	103197		NP_036727.1	2.33865e+06		NP_058721.1	641552		NP_036738.1	1.237e+07		NP_001178534.1	103197		NP_036727.1	2.33865e+06		NP_037067.1	544127		NP_037047.2	81838.8		NP_036828.2	125531		NP_036951.1	844892		NP_058721.1	376075
NP_036792.2	205426		NP_036630.1	246697		NP_036736.1	2.35801e+06		NP_058746.1	938337		NP_036792.2	205426		NP_036630.1	246697		NP_036736.1	2.35801e+06		NP_037098.1	424139		NP_037067.1	589511		NP_036951.1	617514		NP_037067.1	787725		NP_058746.1	515471
NP_036810.1	3.63134e+06		NP_036661.3	535927		NP_036738.1	8872821		NP_058771.2	565441		NP_036810.1	3.63134e+06		NP_036661.3	535927		NP_036738.1	8872821		NP_037215.1	25946		NP_037098.1	468384		NP_037067.1	677888		NP_037098.1	373277		NP_058771.2	515925
NP_036828.2	1.15757e+06		NP_036662.1	1.83087e+06		NP_036792.2	287910		NP_058840.1	2436932		NP_036828.2	1.15757e+06		NP_036662.1	1.83087e+06		NP_036792.2	287910		NP_037234.2	57594		NP_037215.1	20375.2		NP_037098.1	182970		NP_037215.1	81230.7		NP_058840.1	1.41882e+06
NP_036951.1	330460		NP_036686.2	434699		NP_036828.2	431026		NP_058932.1	341978		NP_036951.1	330460		NP_036686.2	434699		NP_036828.2	431026		NP_037309.1	171256		NP_037234.2	72956.8		NP_037215.1	49366		NP_037234.2	56401.5		NP_058932.1	221175
NP_037047.2	129469		NP_036703.2	534236		NP_036951.1	909993		NP_059002.2	82255.7		NP_037047.2	129469		NP_036703.2	534236		NP_036951.1	909993		NP_058704.1	1.75834e+06		NP_037309.1	63129.8		NP_037228.1	4.12798e+06		NP_037309.1	361586		NP_059002.2	103485
NP_037067.1	485794		NP_036714.2	76769.7		NP_037067.1	880552		NP_059024.1	447771		NP_037067.1	485794		NP_036714.2	76769.7		NP_037067.1	880552		NP_058721.1	466604		NP_058704.1	1.64463e+06		NP_037234.2	32344.5		NP_037320.1	93560.3		NP_059024.1	360729
NP_037098.1	820554		NP_036724.1	160584		NP_037098.1	353397		NP_062198.1	4.49445e+06		NP_037098.1	820554		NP_036724.1	160584		NP_037098.1	353397		NP_058746.1	798297		NP_058721.1	889544		NP_037309.1	377377		NP_058701.2	95770.7		NP_062198.1	2.28962e+06
NP_037184.1	96946.3		NP_036738.1	7.55061e+06		NP_037215.1	80923.3		NP_067599.1	2.40807e+06		NP_037184.1	96946.3		NP_036738.1	7.55061e+06		NP_037215.1	80923.3		NP_058771.2	965652		NP_058746.1	1.16666e+06		NP_058704.1	1.51585e+06		NP_058704.1	2.49535e+06		NP_067599.1	1.214e+06
NP_037215.1	46987		NP_036792.2	186188		NP_037228.1	3.40015e+06		NP_075211.2	915796		NP_037215.1	46987		NP_036792.2	186188		NP_037228.1	3.40015e+06		NP_058840.1	2.27675e+06		NP_058771.2	625021		NP_058721.1	626710		NP_058721.1	991169		NP_075211.2	525694
NP_037234.2	86452.7		NP_036828.2	341602		NP_037234.2	56415.2		NP_075581.1	430044		NP_037234.2	86452.7		NP_036828.2	341602		NP_037234.2	56415.2		NP_058932.1	375365		NP_058840.1	3182000		NP_058746.1	612194		NP_058746.1	993467		NP_075581.1	304052
NP_058704.1	2.9517e+06		NP_036951.1	1.18279e+06		NP_037309.1	390390		NP_077076.1	707723		NP_058704.1	2.9517e+06		NP_036951.1	1.18279e+06		NP_037309.1	390390		NP_059002.2	144852		NP_058932.1	567946		NP_058771.2	671575		NP_058747.1	68437.7		NP_077076.1	344543
NP_058721.1	791087		NP_037023.1	177876		NP_037320.1	88045.5		NP_077327.1	157880		NP_058721.1	791087		NP_037023.1	177876		NP_037320.1	88045.5		NP_059024.1	714791		NP_059024.1	712428		NP_058840.1	1.39489e+06		NP_058771.2	1.07601e+06		NP_077327.1	145405
NP_058746.1	2.10251e+06		NP_037067.1	808693		NP_058690.2	103325		NP_077374.2	1.11196e+06		NP_058746.1	2.10251e+06		NP_037067.1	808693		NP_058690.2	103325		NP_062198.1	5.49621e+06		NP_062056.1	6.4028e+06		NP_058932.1	270249		NP_058840.1	2.85049e+06		NP_077374.2	1.14194e+06
NP_058771.2	1006455		NP_037098.1	223884		NP_058701.2	123789		NP_110453.3	58287.3		NP_058771.2	1006455		NP_037098.1	223884		NP_058701.2	123789		NP_067599.1	2.76329e+06		NP_062198.1	5.83537e+06		NP_059002.2	192663		NP_058932.1	344622		NP_110453.3	46544
NP_058840.1	5173611		NP_037215.1	70836.9		NP_058704.1	3045638		NP_112287.1	61659.3		NP_058840.1	5173611		NP_037215.1	70836.9		NP_058704.1	3045638		NP_072173.1	598917		NP_067599.1	2.10218e+06		NP_059024.1	363819		NP_059002.2	175583		NP_112287.1	79471.3
NP_058932.1	836158		NP_037234.2	43701		NP_058721.1	1.04447e+06		NP_112326.1	139167		NP_058932.1	836158		NP_037234.2	43701		NP_058721.1	1.04447e+06		NP_075211.2	854049		NP_071976.1	178794		NP_062198.1	3.6446e+06		NP_059024.1	891670		NP_112326.1	126916
NP_059002.2	87085.8		NP_037309.1	524540		NP_058746.1	880737		NP_112413.2	3.0326e+06		NP_059002.2	87085.8		NP_037309.1	524540		NP_058746.1	880737		NP_075581.1	477206		NP_072173.1	299793		NP_067599.1	3.32839e+06		NP_062198.1	5.50942e+06		NP_112413.2	3.12938e+06
NP_059024.1	1.26141e+06		NP_037320.1	168019		NP_058771.2	932957		NP_114021.2	159590		NP_059024.1	1.26141e+06		NP_037320.1	168019		NP_058771.2	932957		NP_077076.1	661004		NP_075211.2	1287934		NP_071976.1	80821		NP_067599.1	1440099		NP_150237.1	2.61084e+06
NP_062198.1	7.43159e+06		NP_058701.2	209311		NP_058840.1	2391044		NP_150237.1	1.715e+06		NP_062198.1	7.43159e+06		NP_058701.2	209311		NP_058840.1	2391044		NP_077325.2	128896		NP_075581.1	642188		NP_075211.2	778273		NP_071565.2	196461		NP_150238.1	478585
NP_067599.1	3.40476e+06		NP_058704.1	2251337		NP_058932.1	397223		NP_150238.1	1.10177e+06		NP_067599.1	3.40476e+06		NP_058704.1	2251337		NP_058932.1	397223		NP_077327.1	247789		NP_077076.1	781844		NP_075581.1	967359		NP_071957.1	98143		NP_445743.2	225330
NP_071976.1	85473.7		NP_058746.1	335983		NP_059002.2	110921		NP_445749.1	174149		NP_071976.1	85473.7		NP_058746.1	335983		NP_059002.2	110921		NP_077374.2	2.08431e+06		NP_077327.1	212154		NP_077076.1	664080		NP_071976.1	91024.3		NP_445749.1	140068
NP_072173.1	787306		NP_058771.2	721601		NP_059024.1	763810		NP_445817.1	48537.3		NP_072173.1	787306		NP_058771.2	721601		NP_059024.1	763810		NP_110453.3	62955		NP_077374.2	1.47331e+06		NP_077325.2	80789		NP_071985.1	65996.8		NP_446028.1	89728.3
NP_075211.2	1802512		NP_058827.3	198775		NP_062198.1	3.98055e+06		NP_446054.1	419070		NP_075211.2	1802512		NP_058827.3	198775		NP_062198.1	3.98055e+06		NP_112287.1	174734		NP_110453.3	85133		NP_077327.1	249236		NP_072173.1	651052		NP_446054.1	354680
NP_075581.1	270873		NP_058840.1	1.63434e+06		NP_067599.1	2.41636e+06		NP_446062.1	78124		NP_075581.1	270873		NP_058840.1	1.63434e+06		NP_067599.1	2.41636e+06		NP_112326.1	177278		NP_112287.1	63588.7		NP_077374.2	2.12012e+06		NP_075211.2	1.2026e+06		NP_476534.1	108474
NP_077076.1	1.70536e+06		NP_058865.1	132844		NP_071956.2	57793.3		NP_476485.1	80829.2		NP_077076.1	1.70536e+06		NP_058865.1	132844		NP_071956.2	57793.3		NP_112413.2	4727939		NP_112326.1	230249		NP_110453.3	59795		NP_075581.1	573033		NP_476545.2	63910.3
NP_077325.2	160785		NP_058932.1	221263		NP_071957.1	91918.3		NP_476534.1	123666		NP_077325.2	160785		NP_058932.1	221263		NP_071957.1	91918.3		NP_114021.2	146165		NP_112413.2	3.77764e+06		NP_112287.1	171837		NP_077076.1	955525		NP_570111.1	165237
NP_077327.1	270577		NP_059002.2	122250		NP_072173.1	583951		NP_476545.2	106642		NP_077327.1	270577		NP_059002.2	122250		NP_072173.1	583951		NP_114054.1	63825.2		NP_114021.2	202896		NP_112326.1	121918		NP_077325.2	41874.3		NP_599153.2	4.81876e+06
NP_077374.2	1.68471e+06		NP_059015.1	29714.7		NP_075211.2	1.19312e+06		NP_511178.1	226685		NP_077374.2	1.68471e+06		NP_059015.1	29714.7		NP_075211.2	1.19312e+06		NP_114176.3	72576.7		NP_114176.3	84095.3		NP_112413.2	3.63862e+06		NP_077327.1	384178		NP_599191.1	2.22106e+06
NP_112326.1	212830		NP_059024.1	456579		NP_075581.1	693574		NP_569117.1	232906		NP_112326.1	212830		NP_059024.1	456579		NP_075581.1	693574		NP_150237.1	3.09443e+06		NP_150237.1	2.73985e+06		NP_113708.1	17958		NP_077374.2	2848121		NP_620242.1	135440
NP_112413.2	5303268		NP_062198.1	3.46878e+06		NP_077076.1	848466		NP_570111.1	157633		NP_112413.2	5303268		NP_062198.1	3.46878e+06		NP_077076.1	848466		NP_150238.1	1112747		NP_150238.1	1.54389e+06		NP_114021.2	140230		NP_110453.3	141161		NP_620806.1	292433
NP_114021.2	195375		NP_062256.1	451412		NP_077325.2	245200		NP_599153.2	5.66665e+06		NP_114021.2	195375		NP_062256.1	451412		NP_077325.2	245200		NP_445742.1	169175		NP_445742.1	181725		NP_114176.3	41037.7		NP_112287.1	148501		NP_647553.1	48157.8
NP_114176.3	65645.3		NP_063969.1	92935		NP_077327.1	314131		NP_599191.1	1.91308e+06		NP_114176.3	65645.3		NP_063969.1	92935		NP_077327.1	314131		NP_445743.2	290276		NP_445743.2	338159		NP_150237.1	3.51868e+06		NP_112326.1	237505		XP_001078857.1	1.06564e+06
NP_150237.1	2.73714e+06		NP_067599.1	3.68587e+06		NP_077374.2	2.77662e+06		NP_620242.1	157453		NP_150237.1	2.73714e+06		NP_067599.1	3.68587e+06		NP_077374.2	2.77662e+06		NP_445749.1	244648		NP_445749.1	219908		NP_150238.1	819926		NP_112413.2	6.25206e+06		XP_006237677.1	858648
NP_150238.1	1.95924e+06		NP_071579.1	114868		NP_110453.3	121500		NP_620262.2	68251		NP_150238.1	1.95924e+06		NP_071579.1	114868		NP_110453.3	121500		NP_446054.1	296608		NP_445770.1	166058		NP_445742.1	97212.7		NP_113708.1	41190.7		XP_006240416.1	139265
NP_434684.1	89371.7		NP_071957.1	167770		NP_112287.1	246491		NP_620799.1	236950		NP_434684.1	89371.7		NP_071957.1	167770		NP_112287.1	246491		NP_446062.1	81608.3		NP_445817.1	69555.3		NP_445743.2	184298		NP_114021.2	229285		XP_006240907.1	646285
NP_445742.1	374683		NP_071976.1	159254		NP_112326.1	184994		NP_620806.1	396142		NP_445742.1	374683		NP_071976.1	159254		NP_112326.1	184994		NP_446204.2	201853		NP_446028.1	128774		NP_445749.1	281363		NP_150237.1	2.07924e+06		XP_006243449.1	5.99595e+06
NP_445743.2	420850		NP_071985.1	102226		NP_112413.2	5.69643e+06		XP_001078857.1	2.16304e+06		NP_445743.2	420850		NP_071985.1	102226		NP_112413.2	5.69643e+06		NP_476534.1	151109		NP_446054.1	547862		NP_445817.1	110689		NP_150238.1	1671843		XP_006249447.1	101449
NP_445749.1	277589		NP_072116.1	40167.3		NP_114021.2	213701		XP_006240416.1	87170.3		NP_445749.1	277589		NP_072116.1	40167.3		NP_114021.2	213701		NP_476545.2	116071		NP_446062.1	116877		NP_446028.1	132686		NP_445742.1	265527		XP_006249901.1	2.08576e+06
NP_445770.1	509651		NP_072173.1	377506		NP_114176.3	107884		XP_006240907.1	893675		NP_445770.1	509651		NP_072173.1	377506		NP_114176.3	107884		NP_476556.2	3.68947e+06		NP_446204.2	139387		NP_446054.1	229488		NP_445743.2	588520		XP_006252012.1	7.83418e+06
NP_445817.1	200843		NP_073198.1	221088		NP_150237.1	2.89628e+06		XP_006243449.1	9526144		NP_445817.1	200843		NP_073198.1	221088		NP_150237.1	2.89628e+06		NP_569117.1	554639		NP_476485.1	229672		NP_446062.1	69373.3		NP_445749.1	380411		XP_006252013.1	8.78638e+06
NP_446054.1	965163		NP_075211.2	938112		NP_150238.1	1847198		XP_006249901.1	3196400		NP_446054.1	965163		NP_075211.2	938112		NP_150238.1	1847198		NP_570111.1	231613		NP_476534.1	99839.3		NP_446204.2	143931		NP_445770.1	153204		NP_001007621.1	120518
NP_446062.1	161322		NP_075581.1	3.67837e+06		NP_445742.1	209818		XP_006252012.1	1.32789e+07		NP_446062.1	161322		NP_075581.1	3.67837e+06		NP_445742.1	209818		NP_599153.2	5.5073e+06		NP_476545.2	113058		NP_476534.1	220308		NP_445817.1	113051		NP_001020572.1	86671.5
NP_446204.2	195921		NP_077076.1	517917		NP_445743.2	477654		XP_006252013.1	1.55099e+07		NP_446204.2	195921		NP_077076.1	517917		NP_445743.2	477654		NP_599191.1	3044030		NP_569112.1	176445		NP_476545.2	242383		NP_446028.1	167952		NP_001094481.1	46243.2
NP_476534.1	123994		NP_077325.2	162818		NP_445749.1	444747		NP_001006973.1	29562		NP_476534.1	123994		NP_077325.2	162818		NP_445749.1	444747		NP_620242.1	287710		NP_569117.1	209159		NP_476556.2	2.58939e+06		NP_446054.1	454261		NP_001106694.1	1.92897e+06
NP_476545.2	174886		NP_077327.1	434480		NP_445770.1	263520		NP_001007723.1	2153771		NP_476545.2	174886		NP_077327.1	434480		NP_445770.1	263520		NP_620262.2	124261		NP_570111.1	222012		NP_569117.1	318392		NP_446062.1	148905		NP_001121052.1	77503.5
NP_569117.1	304390		NP_077374.2	2.99874e+06		NP_445817.1	95358		NP_001099623.1	77126		NP_569117.1	304390		NP_077374.2	2.99874e+06		NP_445817.1	95358		NP_620799.1	226580		NP_599153.2	6.64866e+06		NP_570111.1	500708		NP_446204.2	259689		NP_001178534.1	105916
NP_570111.1	136894		NP_110453.3	77836.3		NP_446028.1	205091		NP_001099879.1	908793		NP_570111.1	136894		NP_110453.3	77836.3		NP_446028.1	205091		NP_620806.1	376849		NP_599191.1	2.00372e+06		NP_599153.2	3.62574e+06		NP_476534.1	218020		NP_036711.1	34933
NP_599153.2	9.57052e+06		NP_112287.1	375908		NP_446054.1	348195		NP_001104739.1	1.41882e+06		NP_599153.2	9.57052e+06		NP_112287.1	375908		NP_446054.1	348195		NP_647553.1	62983.3		NP_620242.1	282502		NP_599191.1	2.86716e+06		NP_476545.2	142887		NP_036736.1	1.54772e+06
NP_599191.1	2.54102e+06		NP_112326.1	193087		NP_446062.1	112189		NP_001178534.1	125338		NP_599191.1	2.54102e+06		NP_112326.1	193087		NP_446062.1	112189		NP_665726.1	103524		NP_620262.2	47314.3		NP_620242.1	242465		NP_569112.1	176753		NP_037228.1	2.95749e+06
NP_620242.1	169849		NP_112402.1	40285		NP_446204.2	236618		NP_036627.1	1.12924e+06		NP_620242.1	169849		NP_112402.1	40285		NP_446204.2	236618		TRYP_PIG	848535		NP_620799.1	355851		NP_620262.2	130453		NP_569117.1	328731		NP_071976.1	67685
NP_620262.2	78794.4		NP_112413.2	4.74864e+06		NP_476534.1	268964		NP_036686.2	381480		NP_620262.2	78794.4		NP_112413.2	4.74864e+06		NP_476534.1	268964		XP_001078857.1	2.69082e+06		NP_620806.1	540073		NP_620799.1	131928		NP_570111.1	432648		NP_077325.2	64065
NP_620799.1	560378		NP_113708.1	27543		NP_476545.2	200232		NP_036971.1	1135340		NP_620799.1	560378		NP_113708.1	27543		NP_476545.2	200232		XP_002725505.1	313515		NP_665726.1	197014		NP_620800.2	64733		NP_599153.2	6.95804e+06		NP_114021.2	97591.5
NP_620806.1	682965		NP_113791.1	81612.4		NP_511178.1	370224		NP_071565.2	119538		NP_620806.1	682965		NP_113791.1	81612.4		NP_511178.1	370224		XP_006229975.1	484347		NP_997711.1	50157.6		NP_803175.1	188146		NP_599191.1	4142317		NP_114176.3	63794
NP_647553.1	130070		NP_114021.2	215202		NP_569112.1	141052		NP_071956.2	51415.2		NP_647553.1	130070		NP_114021.2	215202		NP_569112.1	141052		XP_006230741.1	84958.7		TRYP_PIG	1.19339e+06		NP_942071.1	917175		NP_620242.1	347158		NP_445742.1	71918.4
NP_665726.1	343742		NP_114176.3	163714		NP_569115.1	35681.3		NP_445742.1	140067		NP_665726.1	343742		NP_114176.3	163714		NP_569115.1	35681.3		XP_006233484.1	296399		XP_001078857.1	2.65035e+06		NP_955417.1	95420.3		NP_620262.2	105474		NP_446038.1	79798.5
NP_942071.1	699736		NP_150237.1	2.31335e+06		NP_569117.1	394783		NP_445743.2	284225		NP_942071.1	699736		NP_150237.1	2.31335e+06		NP_569117.1	394783		XP_006234565.1	775896		XP_002729147.1	124242		TRYP_PIG	839266		NP_620799.1	256689		NP_446062.1	54771
TRYP_PIG	1052814		NP_150238.1	925478		NP_570111.1	454834		NP_446028.1	61363		TRYP_PIG	1052814		NP_150238.1	925478		NP_570111.1	454834		XP_006240416.1	209325		XP_006228857.1	568034		XP_001078857.1	1.9222e+06		NP_620806.1	460226		NP_446204.2	99862.5
XP_001078857.1	3.68947e+06		NP_445742.1	113895		NP_599153.2	6848816		NP_446204.2	100546		XP_001078857.1	3.68947e+06		NP_445742.1	113895		NP_599153.2	6848816		XP_006240907.1	830150		XP_006230741.1	48289		XP_006221274.1	55523.3		NP_647553.1	110598		NP_511178.1	100794
XP_002726247.1	2.46098e+06		NP_445743.2	397448		NP_599191.1	4017666		TRYP_PIG	807116		XP_002726247.1	2.46098e+06		NP_445743.2	397448		NP_599191.1	4017666		XP_006243449.1	9.849e+06		XP_006232809.1	122077		XP_006229119.1	12701		TRYP_PIG	896736		NP_569112.1	53233
XP_006229299.1	134276		NP_445749.1	393149		NP_620242.1	431582		XP_001071565.2	221560		XP_006229299.1	134276		NP_445749.1	393149		NP_620242.1	431582		XP_006246662.1	206354		XP_006233484.1	308683		XP_006230287.1	102823		XP_001078857.1	3.2551e+06		NP_569117.1	148471
XP_006232809.1	140560		NP_445967.1	494501		NP_620262.2	129304		XP_001074373.1	168609		XP_006232809.1	140560		NP_445967.1	494501		NP_620262.2	129304		XP_006249901.1	3208863		XP_006240416.1	106820		XP_006232809.1	82367.7		XP_003748934.1	499506		TRYP_PIG	753946
XP_006232994.1	99783.7		NP_446028.1	221217		NP_620799.1	186471		XP_003753106.1	749042		XP_006232994.1	99783.7		NP_446028.1	221217		NP_620799.1	186471		XP_006252012.1	1.70188e+07		XP_006240907.1	1.22786e+06		XP_006240416.1	177072		XP_003752282.1	28863.7		XP_001053017.1	171089
XP_006233484.1	411770		NP_446038.1	252996		NP_620806.1	393292		XP_006228857.1	364259		XP_006233484.1	411770		NP_446038.1	252996		NP_620806.1	393292		XP_006252013.1	1.87445e+07		XP_006243449.1	1.16602e+07		XP_006240907.1	755273		XP_006230741.1	107329		XP_001071565.2	75679
XP_006237677.1	1.86452e+06		NP_446054.1	342687		NP_647553.1	94848.7		XP_006230741.1	57673.5		XP_006237677.1	1.86452e+06		NP_446054.1	342687		NP_647553.1	94848.7		XP_006254181.1	368506		XP_006249901.1	3.66775e+06		XP_006243449.1	7152010		XP_006232809.1	81814		XP_002725368.1	2.0239e+06
XP_006240416.1	134316		NP_446062.1	86353.7		NP_665726.1	94813.5		XP_006232809.1	88965		XP_006240416.1	134316		NP_446062.1	86353.7		NP_665726.1	94813.5		NP_001007723.1	4358237		XP_006252012.1	1.88869e+07		XP_006245909.1	107553		XP_006233485.1	108698		XP_006221274.1	30934
XP_006240907.1	1.48452e+06		NP_446090.1	147702		TRYP_PIG	866237		XP_006233485.1	114620		XP_006240907.1	1.48452e+06		NP_446090.1	147702		TRYP_PIG	866237		NP_001020317.1	99894.5		XP_006252013.1	2.01349e+07		XP_006249447.1	248504		XP_006237677.1	2.23086e+06		XP_006228857.1	292932
XP_006243449.1	1.60841e+07		NP_446204.2	126300		XP_001071565.2	195679		XP_006235386.1	828822		XP_006243449.1	1.60841e+07		NP_446204.2	126300		XP_001071565.2	195679		NP_001020572.1	136380		XP_006255306.1	125873		XP_006249901.1	1536954		XP_006240416.1	400805		XP_006230741.1	35975
XP_006249901.1	5014229		NP_476534.1	327158		XP_001078857.1	2.09626e+06		XP_006236790.1	4.12117e+06		XP_006249901.1	5014229		NP_476534.1	327158		XP_001078857.1	2.09626e+06		NP_001094128.2	95334.5		NP_001002016.1	56715		XP_006252012.1	1.10384e+07		XP_006240907.1	1067866		XP_006239505.1	258107
XP_006252012.1	23905392		NP_476545.2	245381		XP_002725505.1	269475		XP_006241591.1	50280		XP_006252012.1	23905392		NP_476545.2	245381		XP_002725505.1	269475		NP_001094481.1	91466		NP_001006973.1	41105		XP_006252013.1	1.37994e+07		XP_006242022.1	16121.7		XP_006244994.1	170799
XP_006252013.1	2.12221e+07		NP_569112.1	239136		XP_006229119.1	15707		XP_006246661.1	156931		XP_006252013.1	2.12221e+07		NP_569112.1	239136		XP_006229119.1	15707		NP_001100718.1	52062.5		NP_001007621.1	155384		XP_006252706.1	205227		XP_006243449.1	1.10834e+07		XP_006246661.1	135792
NP_001006982.2	429794		NP_569115.1	21884.8		XP_006229975.1	460291		XP_006249447.1	42099.5		NP_001006982.2	429794		NP_569115.1	21884.8		XP_006229975.1	460291		NP_001103077.1	65874		NP_001011936.1	65745.5		XP_006255306.1	95318.7		XP_006245909.1	193342		XP_006251816.1	112801
NP_001028853.1	105749		NP_569117.1	541583		XP_006230741.1	180004		XP_006255306.1	94164		NP_001028853.1	105749		NP_569117.1	541583		XP_006230741.1	180004		NP_001103378.1	302555		NP_001013145.1	41044		NP_001004072.2	112512		XP_006249447.1	293045		XP_006254181.1	173060
NP_001099960.1	419330		NP_570111.1	785858		XP_006233485.1	89526.8		XP_344600.4	312408		NP_001099960.1	419330		NP_570111.1	785858		XP_006233485.1	89526.8		NP_001106694.1	2.05247e+06		NP_001029277.1	894869		NP_001007621.1	153254		XP_006249901.1	3.41204e+06		XP_006255306.1	68364
NP_001102910.1	44577		NP_570839.2	142565		XP_006240416.1	381799		XP_574850.2	243000		NP_001102910.1	44577		NP_570839.2	142565		XP_006240416.1	381799		NP_001264180.1	104790		NP_001094012.1	384606		NP_001099879.1	866109		XP_006251510.1	183703		XP_227459.1	259948
NP_001103378.1	503434		NP_598302.1	170183		XP_006240907.1	919163		NP_001007605.1	22762		NP_001103378.1	503434		NP_598302.1	170183		XP_006240907.1	919163		NP_001264182.1	119720		NP_001099960.1	275588		NP_001104739.1	2.35085e+06		XP_006252012.1	18994480		XP_344600.4	394715
NP_001138745.1	811907		NP_599153.2	3640651		XP_006243449.1	9.40692e+06		NP_001007621.1	106460		NP_001138745.1	811907		NP_599153.2	3640651		XP_006243449.1	9.40692e+06		NP_036627.1	1.24969e+06		NP_001103378.1	1.02299e+06		NP_001170776.1	1134079		XP_006252013.1	1.90858e+07		NP_001004072.2	69069
NP_037025.1	6593735		NP_599191.1	6.15372e+06		XP_006244994.1	289437		NP_001009628.1	62171		NP_037025.1	6593735		NP_599191.1	6.15372e+06		XP_006244994.1	289437		NP_036630.1	117460		NP_001103960.1	55517		NP_001264180.1	135096		XP_006252646.1	10862.3		NP_001005550.1	57386
NP_037030.1	52287		NP_620238.1	338658		XP_006245909.1	94961		NP_001013079.1	16537		NP_037030.1	52287		NP_620238.1	338658		XP_006245909.1	94961		NP_036686.2	285960		NP_001128630.1	4.99384e+06		NP_036627.1	1244690		ALBU_BOVIN	246725		NP_001006982.2	321528
NP_037143.2	91707.2		NP_620242.1	336836		XP_006248354.1	109468		NP_001014147.1	15009.5		NP_037143.2	91707.2		NP_620242.1	336836		XP_006248354.1	109468		NP_036724.1	60107.5		NP_001163796.1	77987		NP_036727.1	1.89277e+06		NP_001007621.1	235704		NP_001007723.1	2996891
NP_037228.1	4984888		NP_620799.1	159820		XP_006249447.1	200813		NP_001040549.1	347944		NP_037228.1	4984888		NP_620799.1	159820		XP_006249447.1	200813		NP_037047.2	54894.5		NP_001258465.1	1.33169e+06		NP_036770.1	249734		NP_001007723.1	2.48422e+06		NP_001013145.1	16398
NP_058797.1	256153		NP_620800.2	130999		XP_006249901.1	3.04731e+06		NP_001093955.1	2.08206e+06		NP_058797.1	256153		NP_620800.2	130999		XP_006249901.1	3.04731e+06		NP_037320.1	15613.3		NP_036627.1	1496938		NP_037047.2	40407.5		NP_001009628.1	191297		NP_001029277.1	428920
NP_058865.1	219276		NP_620806.1	386357		XP_006251510.1	222888		NP_001099489.1	141312		NP_058865.1	219276		NP_620806.1	386357		XP_006251510.1	222888		NP_071565.2	156776		NP_036710.1	36853		NP_037320.1	186904		NP_001029277.1	817554		NP_001041325.1	177239
NP_062249.1	99813.9		NP_647553.1	48506.2		XP_006252012.1	1.40565e+07		NP_001099654.1	9434		NP_062249.1	99813.9		NP_647553.1	48506.2		XP_006252012.1	1.40565e+07		NP_113708.1	22527		NP_036736.1	3.77797e+06		NP_058701.2	94808		NP_001029298.1	48056.5		NP_001094128.2	45970
NP_062250.1	73062.5		NP_665726.1	321661		XP_006252013.1	1.35582e+07		NP_001103960.1	27194		NP_062250.1	73062.5		NP_665726.1	321661		XP_006252013.1	1.35582e+07		NP_446028.1	174004		NP_036971.1	809998		NP_058747.1	47423.2		NP_001030110.1	35997		NP_001101264.2	351595
NP_071956.2	37570.5		NP_955417.1	214362		NP_001007621.1	273258		NP_001106694.1	1262689		NP_071956.2	37570.5		NP_955417.1	214362		NP_001007621.1	273258		NP_476455.1	76320		NP_059002.2	64417.5		NP_058827.3	111010		NP_001094481.1	90850.2		NP_001104739.1	1.44697e+06
NP_071964.2	172479		NP_997681.1	200357		NP_001094481.1	74654		NP_001138745.1	418649		NP_071964.2	172479		NP_997681.1	200357		NP_001094481.1	74654		NP_569112.1	70563.5		NP_062249.1	73970.9		NP_062056.1	4.56649e+06		NP_001099879.1	1.3955e+06		NP_001138745.1	271516
NP_110453.3	58805.8		TRYP_PIG	1094632		NP_001100718.1	92311.5		NP_001170776.1	962994		NP_110453.3	58805.8		TRYP_PIG	1094632		NP_001100718.1	92311.5		NP_569115.1	32319.5		NP_071956.2	33518		NP_071565.2	226030		NP_001100718.1	74171.5		NP_001170776.1	905516
NP_113708.1	71067		XP_001078857.1	1.6886e+06		NP_001103378.1	525491		NP_001264179.1	106895		NP_113708.1	71067		XP_001078857.1	1.6886e+06		NP_001103378.1	525491		XP_001061734.2	766924		NP_071964.2	49535.5		NP_071956.2	43260.5		NP_001138745.1	537014		NP_001258465.1	671926
NP_113791.1	92283.5		XP_002725505.1	207113		NP_001106694.1	1858007		NP_001264180.1	60203		NP_113791.1	92283.5		XP_002725505.1	207113		NP_001106694.1	1858007		XP_001071565.2	352506		NP_071985.1	40198		NP_072116.1	45725.5		NP_001177167.1	50889		NP_001264180.1	111455
NP_114054.1	266860		XP_003752342.1	110335		NP_001258465.1	1907727		NP_001264182.1	157148		NP_114054.1	266860		XP_003752342.1	110335		NP_001258465.1	1907727		XP_001074373.1	147136		NP_112313.1	94446.8		NP_072173.1	544000		NP_001264179.1	181824		NP_001264181.1	98780
NP_114175.1	359388		XP_006230273.1	1.05211e+06		NP_001264179.1	177109		NP_001264190.1	36172.2		NP_114175.1	359388		XP_006230273.1	1.05211e+06		NP_001264179.1	177109		XP_003748934.1	315560		NP_446038.1	180270		NP_112266.1	3.99617e+06		NP_036627.1	1991985		NP_001264190.1	27206.5
NP_114177.2	34508.8		XP_006230287.1	68381.3		NP_036650.1	72068.5		NP_036650.1	66302		NP_114177.2	34508.8		XP_006230287.1	68381.3		NP_036650.1	72068.5		XP_003751847.1	1.23031e+06		NP_476556.2	2.98585e+06		NP_113791.1	54153		NP_037025.1	4.80632e+06		NP_036627.1	840956
NP_446028.1	183722		XP_006230741.1	292856		NP_036770.1	295280		NP_037025.1	3989883		NP_446028.1	183722		XP_006230741.1	292856		NP_036770.1	295280		XP_006229299.1	155986		NP_511178.1	147670		NP_114054.1	75603.5		NP_037228.1	1.92642e+06		NP_036650.1	51733
NP_446038.1	164002		XP_006232569.1	77323.7		NP_037313.1	21874		NP_037047.2	52731		NP_446038.1	164002		XP_006232569.1	77323.7		NP_037313.1	21874		XP_006230273.1	834384		NP_647553.1	110436		NP_445967.1	77902.5		NP_058682.2	76920.8		NP_036724.1	29923
NP_446252.1	66035.8		XP_006232809.1	105329		NP_037326.1	15270		NP_037184.1	14024		NP_446252.1	66035.8		XP_006232809.1	105329		NP_037326.1	15270		XP_006232809.1	83051		RANDOM383	41572.5		NP_511178.1	204969		NP_058865.1	110662		NP_036727.1	934630
NP_476556.2	4.92953e+06		XP_006237677.1	1.92487e+06		NP_058682.2	66885.5		NP_037215.1	5573		NP_476556.2	4.92953e+06		XP_006237677.1	1.92487e+06		NP_058682.2	66885.5		XP_006233485.1	108710		XP_002725505.1	322585		NP_569112.1	128986		NP_062056.1	5812810		NP_036756.3	5939
NP_569112.1	129798		XP_006240416.1	392776		NP_058747.1	52988		NP_037228.1	2102745		NP_569112.1	129798		XP_006240416.1	392776		NP_058747.1	52988		XP_006234566.1	522036		XP_002726247.1	2.39747e+06		NP_569115.1	31442.5		NP_071956.2	58500.5		NP_036971.1	630908
NP_620266.1	280756		XP_006240907.1	830814		NP_058792.1	52335		NP_037234.2	36401		NP_620266.1	280756		XP_006240907.1	830814		NP_058792.1	52335		XP_006237677.1	1.68005e+06		XP_003748730.1	559832		NP_620806.1	351182		NP_114176.3	84394		NP_037143.2	48562
NP_955417.1	88307.5		XP_006243449.1	5.36935e+06		NP_058865.1	117136		NP_037320.1	10358		NP_955417.1	88307.5		XP_006243449.1	5.36935e+06		NP_058865.1	117136		XP_006244994.1	195046		XP_003751742.1	63524		NP_997475.1	47753		NP_446072.2	391086		NP_037234.2	239262
RANDOM18807	47540.5		XP_006244994.1	629478		NP_071976.1	60979		NP_058747.1	34846		RANDOM18807	47540.5		XP_006244994.1	629478		NP_071976.1	60979		XP_006245909.1	123600		XP_006221274.1	95275.5		XP_002729147.1	73340.5		NP_476556.2	3.90799e+06		NP_058729.2	31710
RANDOM32805	114012		XP_006245289.1	60442.7		NP_113708.1	20269		NP_058797.1	97903		RANDOM32805	114012		XP_006245289.1	60442.7		NP_113708.1	20269		XP_006249447.1	86255.5		XP_006229975.1	373276		XP_003748730.1	175200		NP_665726.1	94677.5		NP_062249.1	57019
RANDOM42561	114012		XP_006249344.1	103484		NP_476485.1	62172.5		NP_058827.3	54306		RANDOM42561	114012		XP_006249344.1	103484		NP_476485.1	62172.5		XP_006249721.1	90275		XP_006235678.1	49216.1		XP_003751742.1	67271		XP_003748730.1	461030		NP_063969.1	43588.5
RANDOM59128	114012		XP_006249447.1	400361		NP_476556.2	3569146		NP_058865.1	80626		RANDOM59128	114012		XP_006249447.1	400361		NP_476556.2	3569146		XP_006251510.1	193480		XP_006237677.1	2.01777e+06		XP_003753106.1	640514		XP_003753106.1	809742		NP_068635.1	131971
XP_001061734.2	1270945		XP_006249901.1	940008		NP_665724.1	36895.5		NP_059022.1	73731		XP_001061734.2	1270945		XP_006249901.1	940008		NP_665724.1	36895.5		XP_006252646.1	13765.5		XP_006239505.1	899409		XP_006229299.1	205954		XP_006221274.1	103196		NP_071565.2	277675
XP_001067293.1	33562.7		XP_006252012.1	1.18316e+07		NP_775159.1	30368.5		NP_062096.1	521756		XP_001067293.1	33562.7		XP_006252012.1	1.18316e+07		NP_775159.1	30368.5		XP_006253546.1	91497		XP_006241591.1	72384		XP_006230273.1	965888		XP_006222360.1	142213		NP_071964.2	64159
XP_003748730.1	492744		XP_006252013.1	12401621		XP_001066541.1	39173		NP_062249.1	23876		XP_003748730.1	492744		XP_006252013.1	12401621		XP_001066541.1	39173		NP_001009628.1	119140		XP_006244994.1	148484		XP_006230741.1	178060		XP_006229299.1	91338		NP_071985.1	10725.5
XP_003748934.1	281536		YP_665632.1	96514.5		XP_001074373.1	257080		NP_071604.1	8672		XP_003748934.1	281536		YP_665632.1	96514.5		XP_001074373.1	257080		NP_001011936.1	25931		XP_006246662.1	411714		XP_006233484.1	151052		XP_006233484.1	181412		NP_113708.1	3623
XP_003751742.1	701631		NP_001007723.1	2.94682e+06		XP_002729147.1	101791		NP_071976.1	82854		XP_003751742.1	701631		NP_001007723.1	2.94682e+06		XP_002729147.1	101791		NP_001012130.1	169692		XP_006249447.1	72198.5		XP_006235386.1	793268		XP_006234566.1	657289		NP_114175.1	48715
XP_006221235.1	250010		NP_001013079.1	23434.2		XP_003751742.1	249816		NP_072173.1	368473		XP_006221235.1	250010		NP_001013079.1	23434.2		XP_003751742.1	249816		NP_001013875.1	103670		XP_006251816.1	130838		XP_006237677.1	1.60547e+06		XP_006235384.1	1.39571e+06		NP_114177.2	25017.6
XP_006230273.1	2.34543e+06		NP_001030334.1	118134		XP_006221274.1	62547.5		NP_113708.1	10673		XP_006230273.1	2.34543e+06		NP_001030334.1	118134		XP_006221274.1	62547.5		NP_001013963.1	126691		XP_006257013.1	40153.4		XP_006239505.1	468382		XP_006239505.1	504670		NP_445770.1	123131
XP_006235384.1	1.7414e+06		NP_001099939.1	82419.5		XP_006222494.1	311104		NP_114176.3	45110		XP_006235384.1	1.7414e+06		NP_001099939.1	82419.5		XP_006222494.1	311104		NP_001017461.1	206311		XP_344600.4	178065		XP_006240518.1	42777.5		XP_006254181.1	299782		NP_445817.1	46463
XP_006239505.1	460424		NP_001106694.1	1.26035e+06		XP_006228857.1	310938		NP_114177.2	17221		XP_006239505.1	460424		NP_001106694.1	1.26035e+06		XP_006228857.1	310938		NP_001030110.1	19188		NP_001005550.1	40084		XP_006241591.1	48148.2		XP_344600.4	615767		NP_445939.1	38519
XP_006240519.1	141494		NP_001120921.1	5.45043e+06		XP_006235386.1	742443		NP_445770.1	78692		XP_006240519.1	141494		NP_001120921.1	5.45043e+06		XP_006235386.1	742443		NP_001094220.1	25012.5		NP_001006971.1	80109		XP_006244994.1	168154		XP_574850.2	334752		NP_446072.2	177239
XP_006245909.1	242795		NP_001123977.1	110524		XP_006236790.1	4.81856e+06		NP_446038.1	31241		XP_006245909.1	242795		NP_001123977.1	110524		XP_006236790.1	4.81856e+06		NP_001099623.1	101389		NP_001007605.1	34883		XP_006246661.1	177216		NP_001004068.1	22551		NP_476484.1	95411
XP_006246661.1	671764		NP_001128630.1	2.69168e+06		XP_006237677.1	1.73205e+06		NP_543168.1	24493		XP_006246661.1	671764		NP_001128630.1	2.69168e+06		XP_006237677.1	1.73205e+06		NP_001099654.1	5449		NP_001007614.1	13132		XP_006248354.1	42939		NP_001004072.2	163690		NP_476556.2	2.6266e+06
XP_006249447.1	51405.5		NP_001138745.1	150652		XP_006246661.1	382382		NP_569112.1	69548		XP_006249447.1	51405.5		NP_001138745.1	150652		XP_006246661.1	382382		NP_001100256.1	29584		NP_001013079.1	21409.5		XP_006251510.1	246824		NP_001006971.1	119544		NP_612557.1	198782
XP_006250357.1	53914.5		NP_001258046.1	65468.5		XP_006249721.1	101372		RANDOM20187	45029		XP_006250357.1	53914.5		NP_001258046.1	65468.5		XP_006249721.1	101372		NP_001102887.1	14050		NP_001013203.1	37129.5		XP_006252646.1	23329.5		NP_001011975.1	10694		NP_620262.2	26264
XP_006250863.1	288506		NP_001264180.1	125818		XP_006255306.1	86085		RANDOM6748	45029		XP_006250863.1	288506		NP_001264180.1	125818		XP_006255306.1	86085		NP_001102910.1	63578.8		NP_001094009.1	20512		XP_344600.4	555194		NP_001013079.1	29375		NP_620799.1	119906
XP_006251816.1	123312		NP_036627.1	1426822		XP_344600.4	623700		XP_001053017.1	209089		XP_006251816.1	123312		NP_036627.1	1426822		XP_344600.4	623700		NP_001104739.1	1.85881e+06		NP_001094481.1	62641.5		HBBF_BOVIN	684492		NP_001017486.1	131513		NP_997669.1	26315
XP_006254181.1	660256		NP_036756.3	39900.4		NP_001004072.2	187595		XP_001075173.1	721913		XP_006254181.1	660256		NP_036756.3	39900.4		NP_001004072.2	187595		NP_001120921.1	2.66756e+06		NP_001095888.1	84261.8		NP_001002851.1	378784		NP_001019516.1	4885875		XP_001061734.2	379401
XP_006257007.1	124161		NP_036770.1	396408		NP_001011936.1	32336		XP_002725505.1	206488		XP_006257007.1	124161		NP_036770.1	396408		NP_001011936.1	32336		NP_001128629.1	3.72769e+06		NP_001099489.1	86620		NP_001004082.3	37645		NP_001020317.1	41915		XP_001061909.1	169227
NP_001006958.1	26068.5		NP_037081.2	304762		NP_001017486.1	171662		XP_002726247.1	1695425		NP_001006958.1	26068.5		NP_037081.2	304762		NP_001017486.1	171662		NP_001170776.1	1147340		NP_001099879.1	1556508		NP_001009290.1	31680		NP_001029139.1	34538		XP_001075173.1	642111
NP_001006973.1	60829		NP_037143.2	74128		NP_001020317.1	43350		XP_002729147.1	81494		NP_001006973.1	60829		NP_037143.2	74128		NP_001020317.1	43350		NP_001264179.1	139992		NP_001100058.1	44774.6		NP_001012130.1	73869.6		NP_001034090.1	24338		XP_002725581.1	41296.5
NP_001007621.1	103447		NP_058721.1	1.10184e+06		NP_001029277.1	817187		XP_003748730.1	371840		NP_001007621.1	103447		NP_058721.1	1.10184e+06		NP_001029277.1	817187		NP_001264190.1	40609.2		NP_001100796.1	63067		NP_001013875.1	189450		NP_001093955.1	3.20904e+06		XP_002729147.1	40005
NP_001007723.1	4708393		NP_058747.1	119170		NP_001030110.1	16546		XP_003751742.1	249445		NP_001007723.1	4708393		NP_058747.1	119170		NP_001030110.1	16546		NP_036650.1	66050		NP_001101264.2	1197798		NP_001019516.1	3.17485e+06		NP_001094009.1	49480		XP_003748730.1	234027
NP_001008888.1	56747		NP_062056.1	9.37246e+06		NP_001093955.1	2.55076e+06		XP_003752370.1	1194061		NP_001008888.1	56747		NP_062056.1	9.37246e+06		NP_001093955.1	2.55076e+06		NP_036710.1	74696		NP_001104739.1	2305967		NP_001030110.1	15642		NP_001094220.1	57226		XP_003748934.1	137357
NP_001013079.1	30591		NP_071956.2	39136.2		NP_001095888.1	68994.1		XP_003753705.1	52547		NP_001013079.1	30591		NP_071956.2	39136.2		NP_001095888.1	68994.1		NP_036727.1	1.56368e+06		NP_001121052.1	71044		NP_001093955.1	3.01715e+06		NP_001099623.1	49502		XP_003750426.1	3623
NP_001028870.1	297171		NP_113870.1	20718.8		NP_001101264.2	869161		XP_003753741.1	104775		NP_001028870.1	297171		NP_113870.1	20718.8		NP_001101264.2	869161		NP_037081.2	211681		NP_001128629.1	4.25091e+06		NP_001094220.1	18330		NP_001099960.1	682739		XP_003751742.1	73301
NP_001029298.1	62502		NP_114054.1	101018		NP_001103077.1	53859		XP_003754259.2	132081		NP_001029298.1	62502		NP_114054.1	101018		NP_001103077.1	53859		NP_037143.2	67695		NP_001177167.1	96822		NP_001099311.1	35513		NP_001101264.2	1.31178e+06		XP_003751765.1	76882.5
NP_001032267.1	265961		NP_445770.1	103209		NP_001103960.1	18254		XP_006221235.1	143781		NP_001032267.1	265961		NP_445770.1	103209		NP_001103960.1	18254		NP_037228.1	3790595		NP_001178623.1	133763		NP_001099623.1	34718		NP_001101510.1	143015		XP_003752370.1	636793
NP_001099536.1	14940		NP_476556.2	1.7644e+06		NP_001104739.1	1.85369e+06		XP_006222494.1	493776		NP_001099536.1	14940		NP_476556.2	1.7644e+06		NP_001104739.1	1.85369e+06		NP_058701.2	75434		NP_001264179.1	243493		NP_001101857.2	54984		NP_001103077.1	60205		XP_003753186.1	27427.5
NP_001100158.1	17508		NP_511178.1	239792		NP_001120921.1	3.5091e+06		XP_006225006.1	894363		NP_001100158.1	17508		NP_511178.1	239792		NP_001120921.1	3.5091e+06		NP_058865.1	76958		NP_036714.2	69594		NP_001103077.1	41414.5		NP_001103378.1	599885		XP_006222360.1	56187
NP_001100718.1	62692		NP_536729.1	59248		NP_001123977.1	39021		XP_006230273.1	730026		NP_001100718.1	62692		NP_536729.1	59248		NP_001123977.1	39021		NP_059022.1	78101.5		NP_036727.1	1.82478e+06		NP_001103378.1	521190		NP_001121043.1	44673		XP_006222494.1	188003
NP_001102899.1	50011		NP_543158.1	39807.5		NP_001128170.1	104601		XP_006233671.1	42344		NP_001102899.1	50011		NP_543158.1	39807.5		NP_001128170.1	104601		NP_112406.1	3.00858e+06		NP_036770.1	75198		NP_001103960.1	106099		NP_001128170.1	34335		XP_006229119.1	3990
NP_001104811.1	632961		NP_599192.1	188614		NP_001128629.1	3.21956e+06		XP_006239505.1	309273		NP_001104811.1	632961		NP_599192.1	188614		NP_001128629.1	3.21956e+06		NP_115792.1	77131		NP_036810.1	2.25822e+06		NP_001106694.1	2.45373e+06		NP_001128630.1	4.29893e+06		XP_006229299.1	57931
NP_001121052.1	74223		NP_620262.2	86315		NP_001128630.1	2943689		XP_006240277.1	4657		NP_001121052.1	74223		NP_620262.2	86315		NP_001128630.1	2943689		NP_445817.1	62149		NP_037081.2	488503		NP_001128629.1	2.66804e+06		NP_001157393.1	711447		XP_006229975.1	400320
NP_001128630.1	5.44413e+06		NP_803175.1	84458		NP_001136229.1	7405		XP_006244994.1	66279		NP_001128630.1	5.44413e+06		NP_803175.1	84458		NP_001136229.1	7405		NP_445822.1	30078.5		NP_037143.2	100581		NP_001128630.1	3.2227e+06		NP_001170776.1	1466462		XP_006230273.1	931444
NP_001129330.1	231227		XP_001061734.2	551104		NP_001138745.1	319583		XP_006245909.1	10673		NP_001129330.1	231227		XP_001061734.2	551104		NP_001138745.1	319583		NP_511178.1	276577		NP_058701.2	27542		NP_001157393.1	172532		NP_001258305.1	118581		XP_006232646.1	1.78402e+06
NP_001170776.1	2024852		XP_001064469.1	67598.5		NP_001177167.1	27235		XP_006251816.1	86333		NP_001170776.1	2024852		XP_001064469.1	67598.5		NP_001177167.1	27235		NP_665724.1	46242		NP_058725.1	8713		NP_001162612.1	82561		NP_001258465.1	2058815		XP_006235386.1	216051
NP_001177167.1	57667		XP_001072344.1	226261		NP_001258305.1	100786		XP_006252706.1	40885		NP_001177167.1	57667		XP_001072344.1	226261		NP_001258305.1	100786		NP_775159.1	3842		NP_058827.3	88867		NP_001163796.1	32150		NP_001264181.1	124600		XP_006236790.1	3381808
NP_001178623.1	382569		XP_002726247.1	2.85381e+06		NP_001264180.1	210479		XP_006254181.1	165527		NP_001178623.1	382569		XP_002726247.1	2.85381e+06		NP_001264180.1	210479		NP_942071.1	594589		NP_058898.1	29740.5		NP_001264182.1	91207		NP_001264182.1	97414		XP_006238564.1	80377
NP_001264179.1	367716		XP_002729147.1	79554		NP_036628.2	52300.6		XP_344160.4	20073		NP_001264179.1	367716		XP_002729147.1	79554		NP_036628.2	52300.6		NP_955417.1	116417		NP_058983.1	36646		NP_001264190.1	21636.7		NP_001264190.1	36752.3		XP_006239506.1	197558
NP_001264182.1	345501		XP_003752307.2	13397		NP_036756.3	42235.2					NP_001264182.1	345501		XP_003752307.2	13397		NP_036756.3	42235.2		XP_001075173.1	1220095		NP_059022.1	89939.5		NP_036629.1	111908		NP_036686.2	602162		XP_006240368.1	70651
NP_001264190.1	90045.1		XP_003752370.1	748462		NP_036940.1	26572					NP_001264190.1	90045.1		XP_003752370.1	748462		NP_036940.1	26572		XP_002726247.1	1.79967e+06		NP_071565.2	173449		NP_036711.1	22609.6		NP_036710.1	37145		XP_006240519.1	53853.5
NP_036628.2	58854.5		XP_006221273.1	50718.5		NP_036971.1	1244086					NP_036628.2	58854.5		XP_006221273.1	50718.5		NP_036971.1	1244086		XP_002727490.1	149458		NP_071790.1	18435		NP_036971.1	829317		NP_036727.1	2505864		XP_006246662.1	189266
NP_036629.1	65884.2		XP_006222360.1	227248		NP_037025.1	5531527					NP_036629.1	65884.2		XP_006222360.1	227248		NP_037025.1	5531527		XP_002729147.1	73687		NP_073165.1	82755		NP_037143.2	66991.3		NP_036756.3	106069		XP_006247201.1	111627
NP_036650.1	177631		XP_006228857.1	129748		NP_037047.2	48766					NP_036650.1	177631		XP_006228857.1	129748		NP_037047.2	48766		XP_003750426.1	17509		NP_076472.1	49632		NP_037184.1	44358.7		NP_036810.1	3.32485e+06		XP_006249721.1	62113
NP_036727.1	2256636		XP_006229299.1	130800		NP_037081.2	361366					NP_036727.1	2256636		XP_006229299.1	130800		NP_037081.2	361366		XP_003751742.1	283741		NP_112402.1	26621		NP_058682.2	88416		NP_037047.2	78318		XP_006250863.1	72730
NP_036756.3	7088		XP_006238564.1	186490		NP_037143.2	57363					NP_036756.3	7088		XP_006238564.1	186490		NP_037143.2	57363		XP_003753106.1	752026		NP_112406.1	3.62614e+06		NP_058797.1	42675		NP_037081.2	497405		XP_006253546.1	54687
NP_036971.1	2100881		XP_006245909.1	123632		NP_037264.1	3068					NP_036971.1	2100881		XP_006245909.1	123632		NP_037264.1	3068		XP_003754133.1	25315		NP_113791.1	49024.2		NP_058898.1	39206		NP_037143.2	68867		XP_006253986.1	26758
NP_037081.2	620434		XP_006246662.1	239986		NP_058797.1	164873					NP_037081.2	620434		XP_006246662.1	239986		NP_058797.1	164873		XP_006221235.1	143769		NP_114054.1	102928		NP_062085.1	3487120		NP_037184.1	89248.3		XP_006257794.1	112771
NP_037136.1	212472		XP_006249342.1	195568		NP_058827.3	68024					NP_037136.1	212472		XP_006249342.1	195568		NP_058827.3	68024		XP_006221271.1	74875		NP_114175.1	70044.5		NP_062096.1	160632		NP_058690.2	71787
NP_058983.1	212472		XP_006252646.1	29238		NP_059015.1	16920					NP_058983.1	212472		XP_006252646.1	29238		NP_059015.1	16920		XP_006221274.1	60758		NP_114177.2	36735		NP_062164.1	16109		NP_058784.2	16421
NP_068635.1	91770.7		XP_006252706.1	232660		NP_059022.1	81131.5					NP_068635.1	91770.7		XP_006252706.1	232660		NP_059022.1	81131.5		XP_006229119.1	14207		NP_445822.1	37112		NP_062249.1	75061.6		NP_058827.3	119591
NP_071565.2	107223		XP_006253451.1	176950		NP_062056.1	5.16648e+06					NP_071565.2	107223		XP_006253451.1	176950		NP_062056.1	5.16648e+06		XP_006231488.1	2775		NP_445964.1	50268.4		NP_062256.1	14094		NP_058941.1	26122
NP_071985.1	44403.5		XP_006255802.1	337777		NP_071565.2	346834					NP_071985.1	44403.5		XP_006255802.1	337777		NP_071565.2	346834		XP_006233668.1	50599		NP_543168.1	71688		NP_068635.1	94737.5		NP_071579.1	37433
NP_112287.1	45112		XP_576283.1	35188		NP_071790.1	34637					NP_112287.1	45112		XP_576283.1	35188		NP_071790.1	34637		XP_006235384.1	1.23593e+06		NP_569115.1	28275		NP_071579.1	35449		NP_071964.2	54693
NP_112313.1	95355.5		NP_001004072.2	238995		NP_071985.1	40778					NP_112313.1	95355.5		NP_001004072.2	238995		NP_071985.1	40778		XP_006235386.1	1.04303e+06		NP_620215.1	21658		NP_071964.2	49064		NP_075591.1	90845
NP_112384.1	34758		NP_001004082.3	49098		NP_075591.1	103265					NP_112384.1	34758		NP_001004082.3	49098		NP_075591.1	103265		XP_006239505.1	184896		NP_665724.1	30395		NP_071985.1	85320		NP_112266.1	6037709
NP_112402.1	10595		NP_001007006.1	42037		NP_112313.1	53315					NP_112402.1	10595		NP_001007006.1	42037		NP_112313.1	53315		XP_006240166.1	15246		NP_758443.1	25363.5		NP_446038.1	126545		NP_112313.1	88057
NP_112620.2	33109		NP_001007637.1	49106		NP_112402.1	2900					NP_112620.2	33109		NP_001007637.1	49106		NP_112402.1	2900		XP_006241992.1	14207		NP_775159.1	7529		NP_446072.2	142029		NP_446038.1	207045
NP_445847.1	214515		NP_001009290.1	63606		NP_112406.1	3.00194e+06					NP_445847.1	214515		NP_001009290.1	63606		NP_112406.1	3.00194e+06		XP_006248255.1	11934		NP_942071.1	445382		NP_446437.1	199202		NP_476455.1	121721
NP_445914.2	114119		NP_001011936.1	23752.5		NP_114177.2	37873.9					NP_445914.2	114119		NP_001011936.1	23752.5		NP_114177.2	37873.9		XP_006250863.1	142276		NP_955417.1	65540		NP_476484.1	116746		NP_476484.1	158592
NP_446072.2	663446		NP_001013175.1	129710		NP_445847.1	38314					NP_446072.2	663446		NP_001013175.1	129710		NP_445847.1	38314		XP_006251816.1	121018		NP_997475.1	21369		NP_476485.1	236054		NP_476485.1	104114
NP_446357.1	4938		NP_001013203.1	34938.5		NP_446038.1	47064					NP_446357.1	4938		NP_001013203.1	34938.5		NP_446038.1	47064		XP_006252706.1	28876		RANDOM12555	13132		NP_598302.1	50588		NP_511178.1	353979
NP_476455.1	176548		NP_001017461.1	205357		NP_446090.1	59333.5					NP_476455.1	176548		NP_001017461.1	205357		NP_446090.1	59333.5		XP_006257007.1	25838		RANDOM13057	6908		NP_599161.2	45767.5		NP_569115.1	34455
NP_476484.1	346937		NP_001019507.1	37253		NP_803175.1	119368					NP_476484.1	346937		NP_001019507.1	37253		NP_803175.1	119368		XP_217678.1	40836		RANDOM13485	48090		NP_647541.1	159041		NP_599161.2	25128
NP_511178.1	187542		NP_001020068.1	66883		NP_955402.1	2900					NP_511178.1	187542		NP_001020068.1	66883		NP_955402.1	2900		XP_344600.4	953552		RANDOM13874	13132		NP_647553.1	36108		NP_620198.1	27281
NP_569115.1	28391		NP_001029139.1	20132		NP_955417.1	96844					NP_569115.1	28391		NP_001029139.1	20132		NP_955417.1	96844					RANDOM22959	49632		NP_665726.1	80016		NP_665724.1	43323
NP_665724.1	25913		NP_001029277.1	442993		NP_997711.1	89879					NP_665724.1	25913		NP_001029277.1	442993		NP_997711.1	89879					RANDOM27982	13090		RANDOM10390	841		NP_775159.1	53351.1
NP_775159.1	12675		NP_001029298.1	44487		RANDOM2192	19310					NP_775159.1	12675		NP_001029298.1	44487		RANDOM2192	19310					RANDOM36734	53334		RANDOM383	37712		NP_955417.1	122463
NP_955402.1	9361		NP_001033064.2	117858		RANDOM33842	78521					NP_955402.1	9361		NP_001033064.2	117858		RANDOM33842	78521					RANDOM40118	13132		RANDOM39401	7148		NP_997477.1	28084
NP_997477.1	47115		NP_001071143.1	14705		RANDOM42164	78521					NP_997477.1	47115		NP_001071143.1	14705		RANDOM42164	78521					RANDOM54429	13132		RANDOM40281	7435		RANDOM27058	16421
RANDOM11280	212472		NP_001094220.1	38402		RANDOM59491	19310					RANDOM11280	212472		NP_001094220.1	38402		RANDOM59491	19310					RANDOM54697	49632		XP_001054317.1	56185		RANDOM383	35305
RANDOM13535	114119		NP_001099879.1	2.26186e+06		RANDOM60195	8424					RANDOM13535	114119		NP_001099879.1	2.26186e+06		RANDOM60195	8424					RANDOM54698	13132		XP_001061048.1	97509		RANDOM41198	738
RANDOM14342	114119		NP_001099994.1	47299		XP_001061734.2	635924					RANDOM14342	114119		NP_001099994.1	47299		XP_001061734.2	635924					RANDOM55884	51957		XP_001061734.2	599064		RANDOM4666	2515
RANDOM20085	113906		NP_001100145.1	16697		XP_001075173.1	1317412					RANDOM20085	113906		NP_001100145.1	16697		XP_001075173.1	1317412					RANDOM59035	406089		XP_001069306.3	150040		XP_001053017.1	483179
RANDOM20331	212472		NP_001100923.1	277789		XP_001077597.1	78780					RANDOM20331	212472		NP_001100923.1	277789		XP_001077597.1	78780					RANDOM8347	48090		XP_001075173.1	539257		XP_001054317.1	60882
RANDOM23051	114119		NP_001101264.2	603095		XP_002725368.1	3.25247e+06					RANDOM23051	114119		NP_001101264.2	603095		XP_002725368.1	3.25247e+06					RANDOM9991	49632		XP_001077597.1	40393		XP_001061734.2	582537
RANDOM25747	113906		NP_001102965.1	787137		XP_003748730.1	338677					RANDOM25747	113906		NP_001102965.1	787137		XP_003748730.1	338677					XP_001053017.1	549052		XP_002725326.2	145408		XP_001066541.1	36945
RANDOM31061	113906		NP_001103378.1	559751		XP_003748934.1	426811					RANDOM31061	113906		NP_001103378.1	559751		XP_003748934.1	426811					XP_001061734.2	190205		XP_002725505.1	103605		XP_001071565.2	102562
RANDOM31717	20504		NP_001103960.1	92928.1		XP_003751847.1	1369021					RANDOM31717	20504		NP_001103960.1	92928.1		XP_003751847.1	1369021					XP_001071565.2	62188		XP_002728089.1	201615		XP_001075173.1	804085
RANDOM37058	114119		NP_001104739.1	1.26451e+06		XP_003752354.1	31241					RANDOM37058	114119		NP_001104739.1	1.26451e+06		XP_003752354.1	31241					XP_001075173.1	500093		XP_002729690.2	191141		XP_001077597.1	99693
RANDOM38102	114119		NP_001121025.1	25924.5		XP_003752370.1	907369					RANDOM38102	114119		NP_001121025.1	25924.5		XP_003752370.1	907369					XP_001075200.2	330935		XP_003748934.1	231798		XP_002726247.1	2.93242e+06
RANDOM383	49920		NP_001136229.1	16823		XP_003753106.1	823249					RANDOM383	49920		NP_001136229.1	16823		XP_003753106.1	823249					XP_002725581.1	80648		XP_003749898.1	188582		XP_002729147.1	107013
RANDOM38860	7860		NP_001162612.1	176998		XP_003753705.1	110485					RANDOM38860	7860		NP_001162612.1	176998		XP_003753705.1	110485					XP_003748934.1	165943		XP_003749900.1	143003		XP_003751847.1	511040
RANDOM40251	113906		NP_001178513.1	67510		XP_006221271.1	72033					RANDOM40251	113906		NP_001178513.1	67510		XP_006221271.1	72033					XP_003749811.1	21162		XP_003752313.1	53675		XP_003752354.1	34787
RANDOM50125	114119		NP_001178623.1	177474		XP_006222360.1	202475					RANDOM50125	114119		NP_001178623.1	177474		XP_006222360.1	202475					XP_003750455.1	13045		XP_003752370.1	783442		XP_003753705.1	81391
RANDOM55779	114119		NP_001258465.1	1253589		XP_006230273.1	1911730					RANDOM55779	114119		NP_001258465.1	1253589		XP_006230273.1	1911730					XP_003751847.1	890626		XP_003753705.1	82928		XP_003754259.2	213429
RANDOM5616	114119		NP_001264181.1	151153		XP_006230435.1	331904					RANDOM5616	114119		NP_001264181.1	151153		XP_006230435.1	331904					XP_003752282.1	7175		XP_003754133.1	30692		XP_003754446.1	659265
RANDOM56237	113906		NP_036715.1	35226		XP_006232809.1	98027					RANDOM56237	113906		NP_036715.1	35226		XP_006232809.1	98027					XP_003752993.1	33131.5		XP_006228857.1	88982		XP_006221235.1	191054
RANDOM57398	212472		NP_036727.1	2335965		XP_006232994.1	33666					RANDOM57398	212472		NP_036727.1	2335965		XP_006232994.1	33666					XP_003753106.1	521922		XP_006232576.1	110541		XP_006221262.1	74336
RANDOM58831	114119		NP_036736.1	2408544		XP_006233484.1	154323					RANDOM58831	114119		NP_036736.1	2408544		XP_006233484.1	154323					XP_003754133.1	65457		XP_006232994.1	31070		XP_006222465.1	104884
RANDOM59491	62630		NP_036765.2	10388		XP_006237345.1	41856					RANDOM59491	62630		NP_036765.2	10388		XP_006237345.1	41856					XP_006221271.1	93147		XP_006233485.1	39517		XP_006222494.1	280553
RANDOM59835	101653		NP_036971.1	959389		XP_006238743.1	78521					RANDOM59835	101653		NP_036971.1	959389		XP_006238743.1	78521					XP_006221436.1	142187		XP_006233886.1	41446		XP_006223737.1	10694
RANDOM7970	114119		NP_037047.2	35437		XP_006239505.1	502335					RANDOM7970	114119		NP_037047.2	35437		XP_006239505.1	502335					XP_006222494.1	86527		XP_006235385.1	797958		XP_006225999.1	5984
RANDOM8347	62630		NP_037228.1	3438803		XP_006240461.1	29726					RANDOM8347	62630		NP_037228.1	3438803		XP_006240461.1	29726					XP_006223675.1	23745.5		XP_006237256.1	38618.5		XP_006228857.1	588221
RANDOM9528	113906		NP_037264.1	56810		XP_006240518.1	84694					RANDOM9528	113906		NP_037264.1	56810		XP_006240518.1	84694					XP_006228752.1	1016		XP_006241992.1	12933		XP_006229118.1	15498
XP_001053017.1	496980		NP_058682.2	85350		XP_006240624.1	343224					XP_001053017.1	496980		NP_058682.2	85350		XP_006240624.1	343224					XP_006229119.1	1749		XP_006242022.1	13128		XP_006229119.1	17275
XP_001054317.1	135864		NP_058690.2	56037		XP_006241591.1	58338					XP_001054317.1	135864		NP_058690.2	56037		XP_006241591.1	58338					XP_006229299.1	168153		XP_006246662.1	194004		XP_006229388.1	16421
XP_001061909.1	414182		NP_058797.1	170166		XP_006241992.1	16581					XP_001061909.1	414182		NP_058797.1	170166		XP_006241992.1	16581					XP_006232293.1	66908		XP_006249344.1	102978		XP_006230273.1	1591563
XP_001066541.1	78163		NP_058941.1	46155		XP_006246662.1	270094					XP_001066541.1	78163		NP_058941.1	46155		XP_006246662.1	270094					XP_006232994.1	60919		XP_006249721.1	84606		XP_006232644.1	4.16251e+06
XP_001067659.3	212472		NP_058972.2	27236		XP_006246883.1	16581					XP_001067659.3	212472		NP_058972.2	27236		XP_006246883.1	16581					XP_006233670.1	38671		XP_006250318.1	26749		XP_006232994.1	41066
XP_001071565.2	642042		NP_062249.1	139729		XP_006249344.1	93227					XP_001071565.2	642042		NP_062249.1	139729		XP_006249344.1	93227					XP_006234565.1	284735		XP_006251816.1	157196		XP_006234565.1	747177
XP_002725581.1	82693.5		NP_071565.2	652676		XP_006249722.1	85889					XP_002725581.1	82693.5		NP_071565.2	652676		XP_006249722.1	85889					XP_006235385.1	1.42328e+06		XP_006252159.1	70663		XP_006235678.1	69631.7
XP_002727490.1	207038		NP_077043.1	59637		XP_006250357.1	19953					XP_002727490.1	207038		NP_077043.1	59637		XP_006250357.1	19953					XP_006235386.1	1.17258e+06		XP_006253451.1	142913		XP_006235704.1	397995
XP_002727767.1	22008.5		NP_077813.1	18457.5		XP_006251816.1	268672					XP_002727767.1	22008.5		NP_077813.1	18457.5		XP_006251816.1	268672					XP_006236790.1	5051445		XP_006253546.1	100420		XP_006236790.1	4508487
XP_002728521.2	433515		NP_110455.1	13925		XP_006252646.1	26518					XP_002728521.2	433515		NP_110455.1	13925		XP_006252646.1	26518					XP_006237745.1	13132		XP_006254052.1	99794		XP_006240167.1	33473
XP_002728578.1	3.85137e+06		NP_112266.1	8837118		XP_006252706.1	33857					XP_002728578.1	3.85137e+06		NP_112266.1	8837118		XP_006252706.1	33857					XP_006239426.1	150579		XP_006255802.1	39347		XP_006240518.1	77191
XP_002729147.1	226652		NP_112267.1	11027		XP_006253546.1	188051					XP_002729147.1	226652		NP_112267.1	11027		XP_006253546.1	188051					XP_006240167.1	20917		XP_006255803.1	37499		XP_006240992.1	240468
XP_003750066.1	28936		NP_112312.1	115648		XP_006254181.1	320649					XP_003750066.1	28936		NP_112312.1	115648		XP_006254181.1	320649					XP_006240309.1	65947.1		XP_216850.6	3366		XP_006241591.1	36187
XP_003751847.1	2067025		NP_112406.1	5.62021e+06		XP_006257384.1	2900					XP_003751847.1	2067025		NP_112406.1	5.62021e+06		XP_006257384.1	2900					XP_006242022.1	1749		XP_227459.1	547319		XP_006246661.1	529672
XP_003752282.1	20969		NP_112416.1	32866		XP_575621.1	68700					XP_003752282.1	20969		NP_112416.1	32866		XP_575621.1	68700					XP_006243127.1	441335		XP_342662.5	331770		XP_006246662.1	483948
XP_003752370.1	1402339		NP_114177.2	59567.9		XP_576283.1	183593					XP_003752370.1	1402339		NP_114177.2	59567.9		XP_576283.1	183593					XP_006245909.1	169878		XP_574850.2	153859		XP_006246878.1	117942
XP_003752993.1	35511		NP_445764.1	19670								XP_003752993.1	35511		NP_445764.1	19670								XP_006246661.1	497263		XP_575621.1	63086		XP_006248354.1	183405
XP_003753106.1	1956785		NP_445817.1	103446								XP_003753106.1	1956785		NP_445817.1	103446								XP_006246883.1	33582		XP_575704.1	188582		XP_006249344.1	54715
XP_003753186.1	97036		NP_445939.1	26087								XP_003753186.1	97036		NP_445939.1	26087								XP_006247959.1	34848					XP_006251816.1	286569
XP_003753705.1	205487		NP_445964.1	42375.4								XP_003753705.1	205487		NP_445964.1	42375.4								XP_006248354.1	205047					XP_006253546.1	104485
XP_003754460.1	8668		NP_446316.1	39140								XP_003754460.1	8668		NP_446316.1	39140								XP_006249411.1	13132					XP_006254046.1	133706
XP_006221056.1	54846		NP_446357.1	6703								XP_006221056.1	54846		NP_446357.1	6703								XP_006249672.1	127212					XP_006254335.1	146526
XP_006221274.1	47551		NP_476443.1	341578								XP_006221274.1	47551		NP_476443.1	341578								XP_006250863.1	193096					XP_006255306.1	109374
XP_006221436.1	310057		NP_476484.1	95584								XP_006221436.1	310057		NP_476484.1	95584								XP_006252330.1	13132					XP_006257013.1	52806.4
XP_006222494.1	630470		NP_476485.1	134684								XP_006222494.1	630470		NP_476485.1	134684								XP_006252706.1	99807					XP_214281.3	873636
XP_006226557.1	60431		NP_596915.1	32910								XP_006226557.1	60431		NP_596915.1	32910								XP_214281.3	545159					XP_217678.1	39359
XP_006228853.1	909756		NP_599161.2	48290								XP_006228853.1	909756		NP_599161.2	48290								XP_216850.6	8885
XP_006228857.1	781137		NP_775159.1	69055.6								XP_006228857.1	781137		NP_775159.1	69055.6								XP_217678.1	44298
XP_006229119.1	14498		NP_786937.1	52891								XP_006229119.1	14498		NP_786937.1	52891								XP_574850.2	231530
XP_006229610.1	113906		NP_954525.1	28781								XP_006229610.1	113906		NP_954525.1	28781
XP_006229975.1	473016		NP_954536.1	42156								XP_006229975.1	473016		NP_954536.1	42156
XP_006230741.1	46171		NP_955789.2	109481								XP_006230741.1	46171		NP_955789.2	109481
XP_006231580.1	113906		NP_997475.1	71902								XP_006231580.1	113906		NP_997475.1	71902
XP_006233479.1	303035		NP_997711.1	95483.1								XP_006233479.1	303035		NP_997711.1	95483.1
XP_006234566.1	429118		RANDOM10339	26051								XP_006234566.1	429118		RANDOM10339	26051
XP_006235678.1	52235		RANDOM18445	2740								XP_006235678.1	52235		RANDOM18445	2740
XP_006235703.1	663446		RANDOM29701	19941								XP_006235703.1	663446		RANDOM29701	19941
XP_006236790.1	6879931		RANDOM31953	658								XP_006236790.1	6879931		RANDOM31953	658
XP_006238564.1	196089		RANDOM3546	64058								XP_006238564.1	196089		RANDOM3546	64058
XP_006239433.1	78816		RANDOM39407	1434								XP_006239433.1	78816		RANDOM39407	1434
XP_006240166.1	40504.6		RANDOM40026	658								XP_006240166.1	40504.6		RANDOM40026	658
XP_006240167.1	64753		RANDOM40920	162067								XP_006240167.1	64753		RANDOM40920	162067
XP_006240573.1	113906		XP_001053017.1	203256								XP_006240573.1	113906		XP_001053017.1	203256
XP_006241097.1	3869		XP_001067238.2	1947								XP_006241097.1	3869		XP_001067238.2	1947
XP_006241591.1	93705.2		XP_001075173.1	928885								XP_006241591.1	93705.2		XP_001075173.1	928885
XP_006242022.1	14498		XP_003748716.1	31701								XP_006242022.1	14498		XP_003748716.1	31701
XP_006244994.1	153606		XP_003748934.1	288229								XP_006244994.1	153606		XP_003748934.1	288229
XP_006246700.1	117464		XP_003749137.1	883932								XP_006246700.1	117464		XP_003749137.1	883932
XP_006246883.1	62330		XP_003749420.1	178826								XP_006246883.1	62330		XP_003749420.1	178826
XP_006247960.1	144275		XP_003749900.1	214441								XP_006247960.1	144275		XP_003749900.1	214441
XP_006248354.1	275912		XP_003750426.1	18020								XP_006248354.1	275912		XP_003750426.1	18020
XP_006251350.1	113906		XP_003750506.1	805932								XP_006251350.1	113906		XP_003750506.1	805932
XP_006254271.1	6063		XP_003753705.1	72390								XP_006254271.1	6063		XP_003753705.1	72390
XP_006254807.1	4938		XP_006221274.1	41442								XP_006254807.1	4938		XP_006221274.1	41442
XP_006255306.1	196211		XP_006222465.1	81185								XP_006255306.1	196211		XP_006222465.1	81185
XP_215375.5	113906		XP_006222468.1	101698								XP_215375.5	113906		XP_006222468.1	101698
XP_216850.6	4938		XP_006224051.1	424579								XP_216850.6	4938		XP_006224051.1	424579
XP_217678.1	64815		XP_006225999.1	2897								XP_217678.1	64815		XP_006225999.1	2897
XP_227459.1	557406		XP_006228752.1	6935								XP_227459.1	557406		XP_006228752.1	6935
XP_343631.5	711		XP_006229119.1	18020								XP_343631.5	711		XP_006229119.1	18020
XP_344600.4	1.15137e+06		XP_006232030.1	92632								XP_344600.4	1.15137e+06		XP_006232030.1	92632
XP_575621.1	33372		XP_006232031.1	163854								XP_575621.1	33372		XP_006232031.1	163854
XP_576283.1	99405		XP_006232034.1	61824								XP_576283.1	99405		XP_006232034.1	61824
			XP_006232330.1	128924											XP_006232330.1	128924
			XP_006233326.1	87962											XP_006233326.1	87962
			XP_006233485.1	45370											XP_006233485.1	45370
			XP_006233644.1	53906											XP_006233644.1	53906
			XP_006235384.1	809283											XP_006235384.1	809283
			XP_006235385.1	589129											XP_006235385.1	589129
			XP_006235386.1	681605											XP_006235386.1	681605
			XP_006235703.1	174496											XP_006235703.1	174496
			XP_006236161.1	658											XP_006236161.1	658
			XP_006238865.1	15565											XP_006238865.1	15565
			XP_006241591.1	61787.5											XP_006241591.1	61787.5
			XP_006242022.1	24717											XP_006242022.1	24717
			XP_006243490.1	81209.9											XP_006243490.1	81209.9
			XP_006243683.1	53844											XP_006243683.1	53844
			XP_006244910.1	77431											XP_006244910.1	77431
			XP_006244911.1	52285											XP_006244911.1	52285
			XP_006245614.1	85097											XP_006245614.1	85097
			XP_006245615.1	85022											XP_006245615.1	85022
			XP_006246118.1	35238											XP_006246118.1	35238
			XP_006246413.1	100926											XP_006246413.1	100926
			XP_006246661.1	256837											XP_006246661.1	256837
			XP_006248475.1	13626											XP_006248475.1	13626
			XP_006251508.1	157952											XP_006251508.1	157952
			XP_006251509.1	232789											XP_006251509.1	232789
			XP_006251510.1	195533											XP_006251510.1	195533
			XP_006251816.1	255168											XP_006251816.1	255168
			XP_006252703.1	136723											XP_006252703.1	136723
			XP_006252707.1	57920											XP_006252707.1	57920
			XP_006253190.1	53710											XP_006253190.1	53710
			XP_006253546.1	250008											XP_006253546.1	250008
			XP_006253619.1	658											XP_006253619.1	658
			XP_006254047.1	79258											XP_006254047.1	79258
			XP_006254293.1	32296											XP_006254293.1	32296
			XP_006255306.1	113159											XP_006255306.1	113159
			XP_006255801.1	328608											XP_006255801.1	328608
			XP_006257007.1	21799											XP_006257007.1	21799
			XP_344600.4	521310											XP_344600.4	521310

## Sheet: Protein expression profile (BA)
Protein expression profile (Biologically Aged rat model)
The samples for each AR treated (Test), PL (Placebo or Carrier) and CNTL (Control or Untreated) were in replicates
AR1			AR2			AR3			CNT1			CNT2			PL1			PL2			PL3
Protein Accesion (Refseq)	Intensity		Protein Accesion (Refseq)	Intensity		Protein Accesion (Refseq)	Intensity		Protein Accesion (Refseq)	Intensity		Protein Accesion (Refseq)	Intensity		Protein Accesion (Refseq)	Intensity		Protein Accesion (Refseq)	Intensity		Protein Accesion (Refseq)	Intensity
NP_036738.1	13416517		NP_036738.1	8611551		NP_036738.1	9075756		NP_036738.1	13416517		NP_036738.1	8611551		NP_036738.1	9075756		NP_112413.2	13416517		NP_036738.1	8611551
NP_001030329.2	14514836		NP_062056.1	9518545		NP_112413.2	9645392		NP_001106694.1	14514836		NP_112266.1	9518545		NP_112266.1	9645392		NP_036738.1	14514836		NP_062056.1	9518545
NP_062056.1	19870336		NP_062085.1	7.01571e+06		NP_001030329.2	7919633		NP_150237.1	19870336		NP_062085.1	7.01571e+06		NP_150237.1	7919633		NP_062056.1	19870336		NP_112413.2	7.01571e+06
NP_150237.1	5568004		NP_112413.2	7261719		NP_150237.1	3.90253e+06		NP_001007723.1	5568004		NP_150237.1	7261719		NP_112413.2	3.90253e+06		NP_001007723.1	5568004		NP_062085.1	7261719
NP_112413.2	13299977		NP_150237.1	3.57943e+06		NP_001121124.1	8652145		NP_037228.1	13299977		NP_001007723.1	3.57943e+06		NP_001030329.2	8652145		NP_037228.1	13299977		NP_150237.1	3.57943e+06
NP_067599.1	9170382		NP_001007723.1	3.08565e+06		NP_112266.1	11520153		NP_001030329.2	9170382		NP_112413.2	3.08565e+06		NP_067599.1	11520153		NP_150237.1	9170382		NP_001030329.2	3.08565e+06
NP_062085.1	1.53177e+07		NP_037228.1	2.97117e+06		NP_001007723.1	4.06687e+06		NP_112413.2	1.53177e+07		XP_002725368.1	2.97117e+06		NP_001121124.1	4.06687e+06		NP_062085.1	1.53177e+07		NP_001007723.1	2.97117e+06
NP_001007723.1	6101264		NP_001030329.2	7225122		NP_037228.1	3.72416e+06		XP_006243449.1	6101264		NP_001120921.1	7225122		NP_001106694.1	3.72416e+06		NP_001030329.2	6101264		NP_037228.1	7225122
NP_037228.1	5.59042e+06		XP_006243449.1	9676834		XP_006243449.1	11344798		NP_942071.1	5.59042e+06		NP_001030329.2	9676834		NP_599191.1	11344798		NP_067599.1	5.59042e+06		XP_002725368.1	9676834
NP_001106694.1	4098016		NP_001106694.1	2.65225e+06		NP_067599.1	7573064		NP_112266.1	4098016		NP_599191.1	2.65225e+06		NP_058704.1	7573064		XP_006243449.1	4098016		NP_001106694.1	2.65225e+06
XP_001075173.1	3521084		NP_001120921.1	4.67471e+06		NP_001106694.1	2.90311e+06		NP_067599.1	3521084		NP_001106694.1	4.67471e+06		NP_001007723.1	2.90311e+06		NP_001106694.1	3521084		XP_006243449.1	4.67471e+06
XP_003753106.1	2518462		XP_006252013.1	36933431		NP_599191.1	11211640		NP_599153.2	2518462		XP_001061734.2	36933431		XP_006243449.1	11211640		NP_599191.1	2518462		NP_067599.1	36933431
NP_001121124.1	9591369		XP_002726247.1	3508773		XP_006252013.1	37079004		NP_599191.1	9591369		XP_006243449.1	3508773		XP_344600.4	37079004		NP_058704.1	9591369		NP_058704.1	3508773
NP_599191.1	17526882		XP_001061734.2	1487058		NP_058704.1	5840856		NP_001121124.1	17526882		XP_002726247.1	1487058		NP_036727.1	5840856		NP_001121124.1	17526882		NP_599191.1	1487058
XP_006243449.1	15244081		NP_067599.1	4333154		XP_006252012.1	34840319		XP_001075173.1	15244081		NP_942071.1	4333154		XP_002725368.1	34840319		NP_036971.1	15244081		XP_006252013.1	4333154
XP_001061734.2	2.02165e+06		XP_006252012.1	30875126		NP_036662.1	5222639		XP_003751847.1	2.02165e+06		XP_001075173.1	30875126		NP_075581.1	5222639		NP_599153.2	2.02165e+06		NP_599153.2	30875126
NP_620242.1	2008493		NP_599191.1	8436740		XP_003753106.1	2562678		NP_058840.1	2008493		NP_599153.2	8436740		NP_599153.2	2562678		XP_006252013.1	2008493		NP_001121124.1	8436740
NP_058704.1	8291743		NP_058704.1	5758849		NP_112406.1	6.79988e+06		XP_006252013.1	8291743		XP_006254181.1	5758849		NP_001102761.1	6.79988e+06		NP_001120921.1	8291743		XP_002726247.1	5758849
XP_006252013.1	43951702		XP_006243450.1	6.15368e+06		NP_599153.2	7155621		XP_006243450.1	43951702		XP_006252013.1	6.15368e+06		XP_006222494.1	7155621		NP_077374.2	43951702		XP_003752370.1	6.15368e+06
NP_036662.1	6720391		NP_077374.2	7385533		NP_058840.1	2913041		XP_001061734.2	6720391		NP_001102965.1	7385533		NP_077374.2	2913041		XP_006252012.1	6720391		XP_006252012.1	7385533
XP_006237677.1	7626995		XP_006254181.1	556800		NP_001014183.1	7291188		XP_006222494.1	7626995		NP_036727.1	556800		NP_036971.1	7291188		NP_058840.1	7626995		NP_077374.2	556800
NP_599153.2	13133691		NP_037067.1	2167195		XP_001061734.2	1.52227e+06		NP_077374.2	13133691		XP_006237677.1	2167195		NP_150238.1	1.52227e+06		XP_006237677.1	13133691		NP_942071.1	2167195
NP_001120921.1	10035777		NP_036662.1	3856426		NP_036951.1	3842698		XP_002725368.1	10035777		XP_006252012.1	3856426		XP_006252013.1	3842698		NP_036727.1	10035777		NP_036662.1	3856426
NP_112406.1	9674901		NP_001121124.1	5501209		NP_075581.1	6643751		XP_006252012.1	9674901		NP_077374.2	5501209		NP_001014183.1	6643751		NP_150238.1	9674901		NP_075211.2	5501209
XP_006252012.1	37047720		NP_075581.1	6124048		NP_942071.1	1489167		NP_036727.1	37047720		NP_001121124.1	6124048		NP_036662.1	1489167		XP_006230273.1	37047720		NP_036727.1	6124048
NP_001102761.1	1.19429e+06		NP_599153.2	6545964		NP_036727.1	4945550		NP_058704.1	1.19429e+06		NP_075581.1	6545964		NP_058840.1	4945550		NP_075581.1	1.19429e+06		XP_006237677.1	6545964
NP_077374.2	10132234		NP_942071.1	1131797		NP_077374.2	7810702		NP_036662.1	10132234		XP_006251278.1	1131797		NP_072173.1	7810702		NP_036662.1	10132234		NP_036627.1	1131797
XP_006222494.1	974803		NP_001009668.1	1559730		NP_150238.1	2705565		NP_150238.1	974803		NP_067599.1	1559730		NP_058721.1	2705565		NP_620242.1	974803		NP_058840.1	1559730
NP_075581.1	7180124		NP_036971.1	1274750		NP_036627.1	3001085		NP_001138745.1	7180124		NP_001099487.1	1274750		XP_006243450.1	3001085		NP_001014183.1	7180124		NP_058721.1	1274750
NP_150238.1	5065832		NP_058840.1	2827975		NP_001102761.1	846579		NP_058932.1	5065832		NP_150238.1	2827975		XP_006252012.1	846579		NP_058721.1	5065832		NP_001103378.1	2827975
NP_001103378.1	2.63123e+06		NP_036727.1	3.83754e+06		NP_001009668.1	1871495		XP_006249901.1	2.63123e+06		NP_036662.1	3.83754e+06		NP_037067.1	1871495		XP_344600.4	2.63123e+06		XP_006239505.1	3.83754e+06
XP_006239506.1	2.41705e+06		NP_036951.1	3281201		XP_006254181.1	720197		NP_075211.2	2.41705e+06		NP_001014183.1	3281201		NP_075211.2	720197		XP_214281.3	2.41705e+06		XP_001061734.2	3281201
NP_058721.1	3.6642e+06		NP_001014183.1	4945555		NP_037309.1	2720019		NP_001019516.1	3.6642e+06		NP_058840.1	4945555		XP_006230272.1	2720019		NP_075211.2	3.6642e+06		XP_006239506.1	4945555
NP_001009668.1	2217827		NP_001138745.1	432254		NP_058932.1	1188967		NP_058721.1	2217827		NP_058704.1	432254		XP_006230273.1	1188967		NP_942071.1	2217827		XP_006254181.1	432254
XP_006230273.1	3289786		NP_075211.2	1592231		NP_058721.1	2.5919e+06		NP_001103378.1	3289786		NP_058721.1	1592231		NP_001009668.1	2.5919e+06		NP_001103378.1	3289786		NP_150238.1	1592231
NP_036627.1	3995605		XP_006230273.1	2763591		NP_569117.1	1869941		XP_006230271.1	3995605		NP_036951.1	2763591		NP_036951.1	1869941		NP_036686.2	3995605		NP_001014183.1	2763591
NP_075211.2	3796962		NP_150238.1	2173793		NP_075211.2	2088598		NP_001258465.1	3796962		NP_075211.2	2173793		NP_058932.1	2088598		NP_058932.1	3796962		NP_058932.1	2173793
NP_942071.1	1582662		NP_037309.1	2121511		NP_001007621.1	1337931		NP_072173.1	1582662		NP_001004250.1	2121511		NP_037309.1	1337931		NP_001104811.1	1582662		NP_075581.1	2121511
NP_058840.1	4990182		NP_569117.1	1751614		XP_006249901.1	4002646		NP_058746.1	4990182		XP_006230273.1	1751614		XP_006239505.1	4002646		XP_006251816.1	4990182		NP_001019516.1	1751614
NP_001014183.1	7295059		NP_058932.1	1143523		NP_037067.1	2347426		NP_001014183.1	7295059		NP_037309.1	1143523		XP_006239506.1	2347426		XP_006222494.1	7295059		NP_569117.1	1143523
NP_072173.1	1411249		NP_001019516.1	3.4624e+06		XP_003748934.1	1280172		NP_569117.1	1411249		NP_803175.1	3.4624e+06		XP_006251816.1	1280172		XP_006239506.1	1411249		NP_036951.1	3.4624e+06
NP_036951.1	4441317		XP_006239505.1	1239509		NP_059024.1	1050417		XP_006240907.1	4441317		NP_569117.1	1239509		NP_001099879.1	1050417		NP_072173.1	4441317		NP_037067.1	1239509
NP_037067.1	3426623		NP_001103378.1	1285414		XP_006239505.1	1151105		NP_620806.1	3426623		NP_001138745.1	1285414		XP_006240416.1	1151105		NP_001009668.1	3426623		NP_001138745.1	1285414
XP_006228857.1	1087632		XP_006239506.1	1439623		NP_001103378.1	1192660		NP_077076.1	1087632		NP_001006971.1	1439623		NP_569117.1	1192660		NP_037067.1	1087632		NP_072173.1	1439623
NP_058932.1	2035668		NP_445743.2	1483361		XP_006239506.1	1.38537e+06		NP_058771.2	2035668		NP_001009668.1	1483361		NP_037081.2	1.38537e+06		NP_037309.1	2035668		NP_001264179.1	1483361
NP_001004250.1	2745775		NP_077076.1	1030977		NP_001019516.1	3.67382e+06		NP_476534.1	2745775		NP_997681.1	1030977		NP_620242.1	3.67382e+06		NP_036951.1	2745775		NP_059024.1	1030977
XP_006244994.1	3057103		NP_001007621.1	1011320		NP_570111.1	2420408		NP_001009668.1	3057103		NP_001019516.1	1011320		NP_570111.1	2420408		XP_006228857.1	3057103		NP_114021.2	1011320
NP_569117.1	2613848		NP_059024.1	863930		NP_001264180.1	494867		NP_075581.1	2613848		NP_062256.1	863930		NP_942071.1	494867		NP_001019516.1	2613848		NP_001004225.1	863930
XP_006249901.1	6810272		NP_062256.1	835338		NP_001006971.1	1565069		NP_511178.1	6810272		NP_445770.1	835338		XP_006249901.1	1565069		XP_006246662.1	6810272		NP_620242.1	835338
XP_006251816.1	2290109		NP_511178.1	988169		NP_001004225.1	1997721		NP_476556.2	2290109		XP_006239505.1	988169		NP_001006971.1	1997721		NP_037081.2	2290109		NP_058746.1	988169
NP_114021.2	1153501		NP_058721.1	1.86736e+06		NP_058746.1	901144		NP_036703.2	1153501		NP_036686.2	1.86736e+06		NP_001004225.1	901144		NP_569117.1	1153501		NP_077076.1	1.86736e+06
XP_006246662.1	1.8787e+06		XP_006249901.1	3606025		NP_001004220.1	1414124		NP_037098.1	1.8787e+06		NP_112416.1	3606025		NP_476534.1	1414124		NP_059024.1	1.8787e+06		NP_001009668.1	3606025
NP_476534.1	1905799		NP_058771.2	1704518		XP_006240416.1	1626930		XP_006246661.1	1905799		XP_006239506.1	1704518		XP_006249447.1	1626930		NP_036703.2	1905799		NP_037309.1	1704518
NP_036703.2	2130568		NP_058746.1	904296		NP_072173.1	1004702		XP_006246662.1	2130568		NP_570111.1	904296		NP_059024.1	1004702		XP_006249901.1	2130568		XP_006249901.1	904296
NP_037309.1	1966825		XP_006234565.1	3649264		XP_006240907.1	1028943		NP_036951.1	1966825		XP_006249447.1	3649264		XP_006240907.1	1028943		NP_114021.2	1966825		XP_006246662.1	3649264
NP_001004225.1	2058628		NP_476556.2	2.89686e+06		NP_036703.2	1447408		NP_001009628.1	2058628		NP_445967.1	2.89686e+06		XP_006228857.1	1447408		NP_511178.1	2058628		NP_001007621.1	2.89686e+06
NP_446028.1	1099136		NP_001004220.1	1395421		NP_077076.1	1133545		NP_001264179.1	1099136		NP_058746.1	1395421		NP_036703.2	1133545		XP_001075200.2	1099136		NP_058771.2	1395421
NP_058746.1	1537380		NP_620238.1	376323		NP_001138745.1	524722		NP_001264182.1	1537380		NP_114021.2	376323		NP_445749.1	524722		XP_006244994.1	1537380		NP_476556.2	376323
NP_445743.2	2431398		NP_001006971.1	1630490		NP_001099960.1	3903734		NP_062198.1	2431398		XP_006251816.1	1630490		NP_058771.2	3903734		NP_445743.2	2431398		NP_445817.1	1630490
NP_001099879.1	4.91849e+06		XP_003754446.1	1.43254e+06		NP_445743.2	1526001		NP_036828.2	4.91849e+06		XP_006249901.1	1.43254e+06		NP_803175.1	1526001		NP_058771.2	4.91849e+06		NP_001004220.1	1.43254e+06
NP_445817.1	771588		NP_620806.1	821970		NP_058771.2	1673226		NP_446062.1	771588		NP_037098.1	821970		NP_001004250.1	1673226		NP_476534.1	771588		NP_570111.1	821970
XP_006249447.1	2699934		XP_006244994.1	1273355		NP_620806.1	370115		NP_446028.1	2699934		NP_036744.1	1273355		NP_001004220.1	370115		XP_006240416.1	2699934		NP_036703.2	1273355
NP_001019516.1	6.37031e+06		NP_036703.2	1325834		NP_114021.2	840907		NP_001004220.1	6.37031e+06		XP_006240907.1	1325834		NP_620806.1	840907		NP_803175.1	6.37031e+06		NP_001009480.1	1325834
NP_001264180.1	561603		NP_001121052.1	1062691		XP_006244994.1	1563889		NP_001004250.1	561603		XP_006244994.1	1062691		NP_001264180.1	1563889		NP_001004225.1	561603		NP_062198.1	1062691
NP_001264179.1	765567		XP_006240416.1	1239951		NP_620242.1	688083		NP_445817.1	765567		NP_001009628.1	1239951		NP_001264179.1	688083		NP_037098.1	765567		NP_476534.1	1239951
NP_001006971.1	2335031		NP_445817.1	515822		XP_006232639.1	3.47072e+06		XP_006240416.1	2335031		NP_036828.2	515822		NP_112416.1	3.47072e+06		NP_001264180.1	2335031		XP_003748934.1	515822
XP_006240907.1	1923196		NP_445967.1	1.01719e+06		NP_446062.1	443348		XP_006255306.1	1923196		NP_476534.1	1.01719e+06		NP_062256.1	443348		NP_001006971.1	1923196		XP_003748730.1	1.01719e+06
XP_006240416.1	1877502		XP_006249447.1	1323719		NP_647553.1	340601		NP_114021.2	1877502		NP_001102954.1	1323719		NP_114021.2	340601		NP_058746.1	1877502		XP_002725505.1	1323719
XP_001053017.1	458076		NP_570111.1	1780866		XP_006246662.1	765155		NP_001102954.1	458076		NP_620806.1	1780866		XP_006244994.1	765155		XP_006232644.1	458076		NP_620806.1	1780866
NP_058771.2	2699083		NP_114021.2	696759		NP_037081.2	941476		XP_003748730.1	2699083		NP_001004220.1	696759		XP_006244698.1	941476		NP_570111.1	2699083		NP_445743.2	696759
NP_001004220.1	1408614		XP_006246662.1	850251		NP_071957.1	754878		XP_002725505.1	1408614		XP_006240416.1	850251		NP_476556.2	754878		XP_006240907.1	1408614		NP_803175.1	850251
NP_036661.3	2848610		NP_062198.1	8.87639e+06		NP_062198.1	8.85077e+06		NP_112326.1	2848610		NP_037081.2	8.87639e+06		NP_445743.2	8.85077e+06		NP_001004250.1	2848610		NP_446028.1	8.87639e+06
NP_001121052.1	1443525		NP_446028.1	579166		NP_445967.1	1.01205e+06		NP_570111.1	1443525		XP_006246661.1	579166		NP_036770.1	1.01205e+06		NP_112416.1	1443525		XP_006240416.1	579166
NP_570111.1	2710194		NP_476484.1	446616		NP_476534.1	1514539		NP_445770.1	2710194		NP_072173.1	446616		NP_445967.1	1514539		NP_062256.1	2710194		NP_001102954.1	446616
NP_059024.1	1292858		NP_059002.2	428445		NP_001004250.1	1132282		NP_001128630.1	1292858		NP_620238.1	428445		NP_001102954.1	1132282		NP_001009480.1	1292858		NP_476545.2	428445
NP_062256.1	860200		NP_001004250.1	1391597		NP_062256.1	568048		NP_001020317.1	860200		NP_036703.2	1391597		NP_446028.1	568048		NP_112326.1	860200		XP_006228853.1	1391597
NP_620806.1	652916		NP_446038.1	482478		NP_620238.1	458167		NP_071565.2	652916		NP_445749.1	482478		NP_037098.1	458167		NP_001102954.1	652916		XP_006246667.1	482478
NP_803175.1	582931		NP_620799.1	224207		NP_036661.3	1587652		NP_446054.1	582931		NP_476545.2	224207		NP_620238.1	1587652		NP_059002.2	582931		XP_006234566.1	224207
NP_511178.1	1075256		NP_620242.1	528184		NP_445749.1	1605970		NP_036630.1	1075256		NP_062198.1	528184		NP_001009480.1	1605970		NP_001004220.1	1075256		NP_001128629.1	528184
XP_003748934.1	1586620		NP_037234.2	52550.5		NP_476556.2	3135889		NP_803175.1	1586620		XP_003748934.1	52550.5		XP_006230741.1	3135889		NP_077076.1	1586620		XP_006249447.1	52550.5
XP_006232643.1	5.07804e+06		NP_001102954.1	686995		NP_803175.1	550525		NP_059024.1	5.07804e+06		NP_445817.1	686995		NP_058746.1	550525		NP_620806.1	5.07804e+06		NP_001006971.1	686995
NP_476556.2	4783124		NP_001128629.1	7.47028e+06		NP_001121052.1	1053256		NP_476545.2	4783124		NP_058771.2	7.47028e+06		XP_003748934.1	1053256		NP_036661.3	4783124		NP_071565.2	7.47028e+06
NP_001009480.1	745695		NP_803175.1	385509		NP_997681.1	248763		NP_001009480.1	745695		NP_073198.1	385509		NP_062198.1	248763		NP_036630.1	745695		NP_036810.1	385509
NP_077076.1	1369729		NP_036661.3	1209648		NP_536729.1	152713		NP_445743.2	1369729		NP_476443.1	1209648		XP_001053017.1	152713		XP_006249447.1	1369729		NP_445749.1	1209648
NP_112326.1	1033317		NP_001099879.1	1.95606e+06		NP_036770.1	2.26046e+06		NP_001006971.1	1033317		NP_058932.1	1.95606e+06		XP_003748730.1	2.26046e+06		NP_445749.1	1033317		NP_036661.3	1.95606e+06
NP_112416.1	352692		NP_077327.1	1.12605e+06		XP_006222360.1	946620		XP_006251816.1	352692		NP_077076.1	1.12605e+06		NP_036661.3	946620		NP_062198.1	352692		NP_001178534.1	1.12605e+06
NP_445749.1	2160621		NP_997681.1	379652		XP_006253546.1	1187538		NP_001093955.1	2160621		NP_446038.1	379652		NP_062096.1	1187538		NP_036770.1	2160621		NP_446062.1	379652
NP_112287.1	2009689		NP_445749.1	1202694		XP_006249447.1	1481286		NP_476455.1	2009689		XP_003752313.1	1202694		NP_077076.1	1481286		XP_006253546.1	2009689		NP_001004250.1	1202694
XP_006234566.1	3867006		NP_476443.1	595827		NP_445817.1	400034		XP_003753705.1	3867006		NP_001128629.1	595827		NP_476443.1	400034		XP_006230741.1	3867006		NP_112326.1	595827
NP_077327.1	1688527		NP_001004225.1	906078		NP_112416.1	330234		NP_059002.2	1688527		NP_446062.1	906078		NP_476545.2	330234		XP_006234566.1	1688527		NP_001093955.1	906078
NP_036770.1	2233613		NP_112416.1	210181		NP_001009480.1	583508		NP_112416.1	2233613		NP_059024.1	210181		XP_006234565.1	583508		XP_006234565.1	2233613		NP_620799.1	210181
NP_036792.2	1.21757e+06		NP_001093955.1	6.28932e+06		NP_001128629.1	7.03674e+06		XP_002725581.1	1.21757e+06		NP_446252.1	6.28932e+06		XP_006234566.1	7.03674e+06		NP_446062.1	1.21757e+06		XP_217678.1	6.28932e+06
NP_036630.1	1033407		XP_002725505.1	281077		NP_476545.2	608163		NP_037309.1	1033407		NP_620799.1	281077		NP_445817.1	608163		NP_077327.1	1033407		NP_036630.1	281077
NP_001102954.1	1.27895e+06		NP_072173.1	653852		NP_570839.2	1275979		NP_036736.1	1.27895e+06		NP_112326.1	653852		NP_001121052.1	1275979		NP_001121052.1	1.27895e+06		NP_112416.1	653852
NP_062198.1	1.01266e+07		NP_001005550.1	883063		NP_001013079.1	207338		XP_001078857.1	1.01266e+07		NP_059002.2	883063		NP_001128630.1	207338		NP_446054.1	1.01266e+07		NP_037234.2	883063
NP_037098.1	737930		NP_036770.1	1.53475e+06		XP_006244698.1	501694		XP_217678.1	737930		NP_112287.1	1.53475e+06		NP_112287.1	501694		NP_001013079.1	737930		NP_036736.1	1.53475e+06
NP_001013079.1	376340		NP_058701.2	849203		NP_077327.1	986672		NP_110453.3	376340		NP_665726.1	849203		NP_001128629.1	986672		NP_445817.1	376340		NP_001029277.1	849203
NP_446062.1	608283		NP_071957.1	533282		NP_476443.1	547611		NP_620242.1	608283		NP_077327.1	533282		NP_059002.2	547611		XP_003748730.1	608283		NP_446038.1	533282
NP_071956.2	357963		NP_001099623.1	213688		NP_446038.1	351302		XP_006228853.1	357963		NP_001264182.1	213688		XP_006222360.1	351302		XP_001053017.1	357963		NP_647553.1	213688
XP_006230741.1	1817036		NP_001258046.1	187266		NP_446028.1	451766		NP_001013128.1	1817036		NP_001013128.1	187266		NP_446090.1	451766		XP_001066541.1	1817036		XP_001078857.1	187266
XP_006252703.1	874742		NP_001009480.1	283481		NP_077325.2	382400		NP_445749.1	874742		NP_058827.3	283481		NP_077327.1	382400		NP_446028.1	874742		XP_006233484.1	283481
NP_620799.1	428082		NP_476455.1	477488		XP_003752313.1	514761		XP_006249447.1	428082		NP_001004072.2	477488		NP_071957.1	514761		NP_110453.3	428082		XP_006232330.1	477488
NP_058701.2	1343962		XP_003753705.1	340874		NP_058701.2	977200		XP_006232330.1	1343962		XP_006222360.1	340874		NP_665726.1	977200		NP_001008888.1	1343962		NP_001013079.1	340874
NP_059002.2	592851		NP_077325.2	412766		NP_620799.1	279392		NP_037264.1	592851		NP_570839.2	412766		NP_058701.2	279392		NP_446038.1	592851		XP_006253546.1	412766
NP_001178534.1	296462		NP_476545.2	686364		NP_071579.1	479552		NP_001008888.1	296462		NP_598302.1	686364		NP_570839.2	479552		NP_001093955.1	296462		NP_071957.1	686364
NP_001128630.1	8.60971e+06		NP_037098.1	391892		NP_445770.1	676738		NP_620799.1	8.60971e+06		XP_006239851.1	391892		NP_620799.1	676738		XP_006232330.1	8.60971e+06		NP_037098.1	391892
NP_112313.1	301721		NP_036630.1	627018		NP_036736.1	5.01164e+06		NP_446252.1	301721		XP_002725505.1	627018		NP_001258046.1	5.01164e+06		NP_620799.1	301721		NP_059002.2	627018
XP_001066541.1	150254		XP_006222360.1	1003062		NP_037098.1	252694		XP_006232173.1	150254		NP_445743.2	1003062		NP_001013079.1	252694		NP_001178534.1	150254		NP_446054.1	1003062
NP_114176.3	594804		NP_058747.1	185255		NP_058827.3	1016509		TRYP_PIG	594804		NP_036661.3	185255		NP_071579.1	1016509		NP_071579.1	594804		XP_002725581.1	185255
XP_006249721.1	396593		NP_001006973.1	456065		NP_446090.1	534979		NP_001099623.1	396593		NP_110453.3	456065		XP_006239851.1	534979		NP_112313.1	396593		XP_002729147.1	456065
NP_647553.1	343331		XP_001078857.1	6.27514e+06		NP_598302.1	610629		NP_036661.3	343331		NP_446028.1	6.27514e+06		NP_446038.1	610629		NP_665726.1	343331		NP_001099623.1	6.27514e+06
XP_006252707.1	535934		NP_446204.2	484760		NP_446204.2	631081		NP_071956.2	535934		NP_476455.1	484760		XP_002729147.1	631081		NP_112287.1	535934		NP_077327.1	484760
NP_114054.1	284256		NP_446054.1	395654		XP_001078857.1	5.78299e+06		NP_001094481.1	284256		XP_002729147.1	395654		NP_110453.3	5.78299e+06		NP_476455.1	284256		NP_112287.1	395654
NP_001008888.1	799168		NP_058898.1	409636		NP_112287.1	1207306		NP_037234.2	799168		NP_036714.2	409636		NP_036630.1	1207306		NP_476545.2	799168		NP_445742.1	409636
NP_001004072.2	1414166		NP_112326.1	339654		XP_006255802.1	351057		NP_077327.1	1414166		NP_036736.1	339654		NP_112326.1	351057		NP_036736.1	1414166		NP_036770.1	339654
NP_446038.1	540851		NP_112287.1	1213343		NP_001178534.1	223428		NP_446038.1	540851		XP_006232178.1	1213343		NP_036792.2	223428		XP_001078857.1	540851		XP_006252706.1	1213343
NP_955417.1	1240254		NP_665726.1	478869		NP_037234.2	45360.5		NP_445847.1	1240254		XP_006234566.1	478869		NP_647553.1	45360.5		NP_001099623.1	1240254		NP_001121052.1	478869
NP_037264.1	771812		NP_071956.2	157165		NP_110453.3	358929		NP_001012130.1	771812		NP_058898.1	157165		NP_997681.1	358929		NP_077325.2	771812		NP_001008888.1	157165
NP_037234.2	105324		NP_445770.1	686919		NP_036792.2	895425		NP_001013079.1	105324		NP_001009480.1	686919		XP_001078857.1	895425		NP_036792.2	105324		NP_001103960.1	686919
XP_006232330.1	550723		NP_446090.1	476613		NP_001102954.1	412174		NP_665726.1	550723		NP_001099623.1	476613		NP_058898.1	412174		NP_114176.3	550723		NP_001017486.1	476613
NP_476545.2	883413		NP_071579.1	300067		XP_001066541.1	75233		NP_001017486.1	883413		NP_071956.2	300067		NP_058682.2	75233		NP_445967.1	883413		XP_006255306.1	300067
NP_997681.1	362745		NP_110453.3	312672		XP_006252706.1	441311		NP_001099960.1	362745		NP_001258046.1	312672		NP_036724.1	441311		NP_071956.2	362745		NP_058827.3	312672
NP_001103960.1	633824		NP_955417.1	533546		NP_001101857.2	588465		NP_001004225.1	633824		XP_001078857.1	533546		NP_001005550.1	588465		XP_006234892.1	633824		NP_071956.2	533546
NP_062249.1	442312		NP_647553.1	193246		NP_001008888.1	483333		NP_001121052.1	442312		NP_037264.1	193246		NP_073198.1	483333		NP_955417.1	442312		XP_006249344.1	193246
NP_001013128.1	1382245		XP_006239850.1	471774		NP_955417.1	582581		NP_077325.2	1382245		NP_001005550.1	471774		NP_001008525.1	582581		NP_001013128.1	1382245		NP_036792.2	471774
XP_006228853.1	1.61232e+06		NP_598302.1	590033		NP_058682.2	425383		NP_001029277.1	1.61232e+06		NP_036696.2	590033		NP_955417.1	425383		XP_006250863.1	1.61232e+06		XP_006252707.1	590033
NP_445742.1	457998		NP_001029277.1	940854		XP_006231881.1	1.55681e+06		NP_620262.2	457998		NP_112313.1	940854		YP_665632.1	1.55681e+06		NP_037234.2	457998		NP_001012130.1	940854
NP_110453.3	448855		XP_006249342.1	667043		NP_001103960.1	252289		XP_006252706.1	448855		NP_001121052.1	667043		NP_058827.3	252289		NP_001017486.1	448855		NP_476485.1	667043
NP_071957.1	721527		NP_570839.2	859298		NP_058747.1	238096		NP_062164.1	721527		XP_006232330.1	859298		NP_001099623.1	238096		NP_058865.1	721527		NP_062256.1	859298
XP_006222136.1	1045572		NP_001013079.1	165387		NP_001005550.1	716869		XP_006249721.1	1045572		NP_446437.1	165387		NP_446204.2	716869		NP_665724.1	1045572		NP_077325.2	165387
NP_446090.1	631900		NP_062249.1	293427		NP_114176.3	300650		NP_001103960.1	631900		XP_003750396.1	293427		NP_446062.1	300650		NP_001006973.1	631900		NP_058701.2	293427
NP_001258046.1	164368		NP_001009628.1	859934		XP_006252707.1	270175		NP_114054.1	164368		NP_001121156.1	859934		NP_071956.2	270175		NP_536729.1	164368		NP_446204.2	859934
XP_002729147.1	570254		NP_113791.1	323690		NP_476455.1	338563		NP_001178534.1	570254		NP_001163796.1	323690		NP_001121156.1	338563		NP_058682.2	570254		NP_620262.2	323690
NP_001006973.1	721199		XP_006249344.1	419926		NP_114054.1	268672		NP_001004072.2	721199		NP_001013079.1	419926		NP_037264.1	268672		NP_445742.1	721199		NP_955417.1	419926
NP_620238.1	250043		NP_058827.3	915674		NP_001029277.1	837845		XP_006222360.1	250043		NP_036940.1	915674		XP_006232330.1	837845		NP_058701.2	250043		NP_058747.1	915674
NP_001099623.1	255305		NP_001178534.1	252428		NP_036630.1	526491		NP_036696.2	255305		TRYP_PIG	252428		NP_001008888.1	526491		NP_001006982.2	255305		NP_001020317.1	252428
XP_006255306.1	570748		NP_001008888.1	579320		NP_001121156.1	253977		NP_058747.1	570748		NP_536729.1	579320		NP_001017461.1	253977		XP_006255801.1	570748		NP_997475.1	579320
NP_569112.1	1185253		NP_476534.1	672241		XP_003752342.1	531476		XP_006235386.1	1185253		NP_001008888.1	672241		NP_001257717.1	531476		XP_006255803.1	1185253		PYGM_RABIT	672241
NP_058682.2	443247		NP_073198.1	142096		NP_665726.1	413024		NP_955417.1	443247		NP_071957.1	142096		NP_001006982.2	413024		XP_006249344.1	443247		NP_110453.3	142096
NP_997475.1	1002716		NP_036828.2	894077		TRYP_PIG	919128		XP_006249344.1	1002716		XP_006255306.1	894077		NP_665724.1	919128		NP_445770.1	1002716		NP_071579.1	894077
NP_058827.3	1210086		NP_001101857.2	459479		NP_446054.1	352212		NP_446204.2	1210086		XP_003753741.1	459479		NP_001017486.1	352212		NP_647553.1	1210086		XP_006235386.1	459479
XP_001078857.1	6.95767e+06		NP_062233.2	153758		NP_059002.2	460671		NP_058797.1	6.95767e+06		NP_001006973.1	153758		NP_058747.1	460671		NP_036724.1	6.95767e+06		NP_001006973.1	153758
NP_445770.1	645467		NP_001121156.1	164314		XP_006230287.1	490852		NP_071957.1	645467		NP_001004082.3	164314		NP_001013128.1	490852		NP_037320.1	645467		NP_445967.1	164314
NP_113791.1	401815		NP_569112.1	643935		NP_997475.1	631507		NP_036650.1	401815		NP_058747.1	643935		NP_445742.1	631507		TRYP_PIG	401815		NP_072116.1	643935
NP_036696.2	345891		XP_006255306.1	316124		NP_001006982.2	830979		XP_006252707.1	345891		NP_058710.1	316124		NP_001101857.2	830979		XP_006249721.1	345891		NP_058682.2	316124
XP_006233484.1	371102		XP_006234892.1	759138		NP_062233.2	134372		NP_036792.2	371102		NP_001029277.1	759138		XP_006252703.1	134372		NP_446090.1	371102		NP_114176.3	759138
NP_001013145.1	283607		NP_446062.1	262470		NP_001017486.1	711019		NP_647553.1	283607		NP_071579.1	262470		NP_001029277.1	711019		NP_114054.1	283607		NP_569112.1	262470
XP_006229299.1	660163		XP_006241591.1	255833		NP_001013128.1	678956		NP_113791.1	660163		NP_599192.1	255833		TRYP_PIG	678956		NP_071957.1	660163		NP_036629.1	255833
NP_536729.1	114773		XP_006251508.1	945657		NP_445742.1	280031		XP_006233484.1	114773		NP_058797.1	945657		NP_446054.1	280031		NP_001004082.3	114773		TRYP_PIG	945657
NP_446204.2	759648		NP_665724.1	69573		NP_001004082.3	295086		NP_112287.1	759648		XP_006250863.1	69573		NP_001006973.1	295086		NP_001094128.2	759648		NP_569115.1	69573
NP_071579.1	461804		XP_006253451.1	932438		NP_001094128.2	569980		NP_001006973.1	461804		NP_058682.2	932438		NP_001178534.1	569980		NP_997681.1	461804		NP_665724.1	932438
NP_036736.1	5.71077e+06		NP_001162612.1	1056096		NP_036724.1	517151		NP_072116.1	5.71077e+06		NP_036770.1	1056096		NP_620262.2	517151		NP_001258046.1	5.71077e+06		NP_037320.1	1056096
XP_006233327.1	279490		NP_058682.2	339217		NP_037320.1	940021		NP_598302.1	279490		NP_620262.2	339217		NP_058865.1	940021		NP_569112.1	279490		NP_001005550.1	339217
NP_665726.1	532192		NP_037264.1	435499		XP_006249344.1	470697		NP_569112.1	532192		NP_077325.2	435499		XP_006249344.1	470697		NP_001005550.1	532192		NP_001101857.2	435499
NP_058747.1	282152		XP_006233484.1	324921		XP_003748730.1	187858		NP_997475.1	282152		NP_445742.1	324921		NP_001004082.3	187858		NP_476443.1	282152		NP_071985.1	324921
NP_001029277.1	1413195		NP_036696.2	207092		XP_002725505.1	103675		XP_006233485.1	1413195		NP_620800.2	207092		XP_006252707.1	103675		NP_062249.1	1413195		NP_114054.1	207092
XP_003754356.1	343077		NP_620800.2	464120		XP_006253451.1	1042871		NP_620198.1	343077		NP_001178534.1	464120		NP_072116.1	1042871		NP_446204.2	343077		XP_002725693.1	464120
XP_006231881.1	2.18072e+06		NP_037184.1	248747		XP_006251508.1	1055017		NP_058827.3	2.18072e+06		XP_003752307.2	248747		NP_037320.1	1055017		XP_003752307.2	2.18072e+06		XP_006250863.1	248747
NP_598302.1	542359		NP_001094128.2	515903		NP_112326.1	382764		XP_003752993.1	542359		NP_446054.1	515903		XP_006249545.1	382764		NP_598302.1	542359		XP_006241591.1	515903
NP_446054.1	717410		NP_037023.1	500925		NP_037264.1	360425		NP_001006982.2	717410		XP_006249721.1	500925		XP_006245614.1	360425		XP_006252703.1	717410		NP_446090.1	500925
XP_006241591.1	337122		NP_114054.1	221256		NP_001099623.1	140707		NP_058701.2	337122		NP_037067.1	221256		NP_001103960.1	140707		NP_569115.1	337122		XP_006237862.1	221256
NP_071946.1	258213		NP_001103077.1	117440		NP_001008525.1	145314		NP_036724.1	258213		NP_114054.1	117440		XP_002730354.1	145314		NP_058827.3	258213		NP_001017461.1	117440
TRYP_PIG	905790		XP_002725693.1	323746		XP_006255306.1	335225		NP_001103077.1	905790		NP_001017461.1	323746		NP_062233.2	335225		NP_570839.2	905790		XP_006251508.1	323746
NP_620262.2	576809		XP_006243488.1	349326		NP_036828.2	682785		NP_036715.1	576809		YP_665632.1	349326		NP_114176.3	682785		NP_037030.1	576809		NP_037030.1	349326
NP_665724.1	123670		NP_001099581.1	67555.5		XP_001054317.1	132936		NP_001013145.1	123670		NP_113791.1	67555.5		NP_446252.1	132936		NP_072116.1	123670		NP_036724.1	67555.5
NP_001094128.2	678958		NP_112643.1	230786		XP_003752307.2	106931		XP_006250357.1	678958		NP_647553.1	230786		NP_062249.1	106931		XP_006241591.1	678958		NP_001013128.1	230786
XP_006251509.1	1372567		NP_114176.3	220847		NP_001101264.2	2.65272e+06		NP_445742.1	1372567		NP_036630.1	220847		XP_006245615.1	2.65272e+06		NP_786937.1	1372567		NP_598302.1	220847
NP_001099939.1	147138		XP_006252706.1	557846		XP_006237862.1	114730		NP_036770.1	147138		NP_786937.1	557846		NP_001103077.1	114730		NP_997475.1	147138		NP_062249.1	557846
NP_445847.1	116107		NP_620262.2	430840		NP_786937.1	218916		NP_113737.1	116107		NP_058701.2	430840		NP_036828.2	218916		NP_001101857.2	116107		NP_445847.1	430840
NP_445967.1	471477		TRYP_PIG	948139		NP_001258046.1	146542		NP_062249.1	471477		NP_001006982.2	948139		NP_036629.1	146542		XP_006252707.1	471477		NP_036696.2	948139
NP_001005550.1	1022076		NP_599192.1	372102		XP_003752732.1	206244		NP_037143.2	1022076		NP_072116.1	372102		NP_001094128.2	206244		NP_001103960.1	1022076		NP_058729.2	372102
NP_001004082.3	353090		XP_001054317.1	73279		XP_003750396.1	326816		NP_001013875.1	353090		NP_955417.1	73279		NP_001264151.1	326816		NP_446252.1	353090		NP_001094009.1	73279
NP_001007605.1	137082		NP_068635.1	420158		NP_569115.1	114288		NP_037205.2	137082		NP_001094128.2	420158		NP_113698.1	114288		NP_113791.1	137082		NP_997477.1	420158
NP_037320.1	1000752		NP_036714.2	449127		NP_001257717.1	485626		NP_037184.1	1000752		NP_001094481.1	449127		NP_037030.1	485626		NP_037184.1	1000752		NP_001099581.1	449127
NP_570839.2	747430		NP_001013128.1	740772		NP_001006973.1	273305		NP_001100718.1	747430		NP_037023.1	740772		NP_036715.1	273305		NP_001094481.1	747430		NP_036828.2	740772
NP_001099765.1	371611		XP_006245614.1	200201		NP_001009628.1	602607		XP_006229299.1	371611		XP_006245614.1	200201		NP_001094481.1	602607		NP_001101264.2	371611		NP_001094481.1	200201
XP_006230287.1	493083		NP_001100242.2	85754		NP_113698.1	473686		XP_006221274.1	493083		NP_446090.1	85754		XP_006241591.1	473686		XP_006235386.1	493083		NP_036715.1	85754
NP_037184.1	296429		XP_006241034.1	127393		NP_113791.1	335005		NP_068635.1	296429		NP_446204.2	127393		XP_006230287.1	335005		NP_001029277.1	296429		XP_003752203.1	127393
XP_006255802.1	317309		XP_006230287.1	864286		NP_569112.1	672574		XP_006240519.1	317309		NP_036628.2	864286		NP_001099765.1	672574		NP_037205.2	317309		NP_665726.1	864286
NP_001006982.2	904757		NP_037185.1	195440		XP_006250863.1	272821		NP_062256.1	904757		XP_001064469.1	195440		NP_786937.1	272821		NP_062233.2	904757		XP_006240461.1	195440
NP_037030.1	306062		ALBU_BOVIN	730336		NP_001099581.1	100231		NP_001029298.1	306062		XP_217678.1	730336		NP_037234.2	100231		NP_620262.2	306062		NP_113698.1	730336
NP_077325.2	258916		XP_006249545.1	75306		NP_071985.1	346941		NP_997477.1	258916		NP_001099959.1	75306		NP_997475.1	346941		XP_006235678.1	258916		NP_001162612.1	75306
XP_006233485.1	176305		NP_037320.1	702470		NP_072116.1	233886		NP_114177.2	176305		NP_001008525.1	702470		NP_001009628.1	233886		XP_006230287.1	176305		NP_001094128.2	702470
NP_786937.1	247050		XP_003751742.1	76882		NP_036715.1	215098		ALBU_BOVIN	247050		XP_006245615.1	76882		XP_006235386.1	215098		NP_001017461.1	247050		NP_001006982.2	76882
NP_001163796.1	700589		NP_036792.2	728250		XP_006243489.1	380325		XP_006233327.1	700589		NP_063969.1	728250		XP_003752307.2	380325		NP_071985.1	700589		NP_037205.2	728250
NP_059022.1	316531		NP_445742.1	256286		NP_001264151.1	116845		XP_006237862.1	316531		NP_001101264.2	256286		NP_569112.1	116845		NP_001099959.1	316531		NP_037184.1	256286
XP_006237862.1	168214		NP_036724.1	309362		NP_036696.2	174601		XP_006247960.1	168214		NP_001099581.1	309362		NP_037205.2	174601		XP_006237862.1	168214		NP_599161.2	309362
NP_037023.1	462885		XP_006250863.1	344719		XP_006229299.1	354224		NP_036714.2	462885		NP_569112.1	344719		XP_001054317.1	354224		NP_001257793.1	462885		NP_620238.1	344719
XP_006243490.1	485865		NP_569115.1	80527		NP_001100242.2	82687		NP_058682.2	485865		NP_058792.1	80527		NP_445822.1	82687		NP_997477.1	485865		NP_113791.1	80527
NP_036724.1	473565		NP_001099959.1	229452		NP_071604.1	428546		NP_001099939.1	473565		NP_037143.2	229452		NP_113791.1	428546		XP_006233484.1	473565		NP_001258046.1	229452
XP_006235678.1	227817		XP_006233327.1	121733		YP_665632.1	298932		NP_434684.1	227817		NP_112402.1	121733		NP_445770.1	298932		NP_058792.1	227817		XP_006230287.1	121733
NP_001101857.2	493367		NP_001103960.1	317397		XP_006233484.1	159405		NP_037215.1	493367		NP_036650.1	317397		NP_077325.2	159405		XP_006233644.1	493367		NP_001099765.1	317397
NP_445822.1	130615		NP_058729.2	259067		NP_062249.1	267851		NP_599161.2	130615		XP_006240519.1	259067		NP_001100242.2	267851		NP_001094009.1	130615		NP_001264190.1	259067
XP_006250863.1	518195		NP_071634.1	166757		NP_620198.1	116276		XP_006251510.1	518195		NP_071964.2	166757		NP_001099581.1	116276		YP_665632.1	518195		NP_001009628.1	166757
NP_071976.1	343832		XP_001064469.1	171204		NP_058729.2	356185		NP_001005550.1	343832		NP_476485.1	171204		XP_003754356.1	356185		NP_001099581.1	343832		NP_037047.2	171204
NP_001102899.1	77753.9		XP_003753344.1	103089		NP_445822.1	72781.5		NP_071579.1	77753.9		NP_942037.2	103089		NP_536729.1	72781.5		XP_003752993.1	77753.9		NP_063969.1	103089
NP_036709.1	286609		NP_942037.2	356706		NP_620262.2	472068		XP_006240461.1	286609		NP_001162612.1	356706		XP_001066541.1	472068		NP_036940.1	286609		NP_620198.1	356706
NP_001100718.1	704014		YP_665632.1	341493		XP_003749420.1	341482		NP_001094009.1	704014		XP_006253451.1	341493		NP_037184.1	341482		XP_003753344.1	704014		XP_003752993.1	341493
XP_006245614.1	323408		NP_114175.1	110559		NP_599192.1	231791		NP_058710.1	323408		NP_062249.1	110559		NP_620198.1	231791		NP_620800.2	323408		NP_071795.1	110559
NP_001121156.1	149587		NP_059022.1	178156		NP_037023.1	435713		NP_071946.1	149587		XP_006226824.1	178156		NP_036650.1	435713		NP_001013875.1	149587		NP_037117.1	178156
XP_001064469.1	286199		XP_006252707.1	311912		NP_068635.1	362006		NP_001095888.1	286199		ALBU_BOVIN	311912		NP_001257793.1	362006		XP_006245111.1	286199		NP_001100718.1	311912
XP_006249342.1	707171		XP_006232569.1	263167		NP_001103077.1	103886		NP_071985.1	707171		NP_113698.1	263167		XP_003751756.1	103886		NP_036696.2	707171		NP_445770.1	263167
NP_599161.2	307328		XP_006235384.1	2.16022e+06		NP_037184.1	251124		NP_113698.1	307328		NP_036688.1	2.16022e+06		NP_037185.1	251124		XP_006239239.1	307328		NP_001103077.1	2.16022e+06
NP_001094220.1	263834		NP_599161.2	163920		NP_112643.1	251191		NP_058792.1	263834		NP_037215.1	163920		XP_006233644.1	251191		NP_058747.1	263834		NP_001004082.3	163920
XP_003752307.2	138002		NP_063969.1	150873		XP_006254293.1	247862		NP_543168.1	138002		NP_062233.2	150873		NP_942037.2	247862		NP_036828.2	138002		NP_620800.2	150873
NP_072116.1	248381		NP_071985.1	293724		NP_001094220.1	207746		NP_037320.1	248381		NP_997475.1	293724		XP_006250863.1	207746		NP_620238.1	248381		NP_001029139.1	293724
NP_001162612.1	894147		NP_001094481.1	157000		XP_006233644.1	212759		NP_037030.1	894147		XP_006231848.1	157000		NP_058797.1	212759		XP_006241034.1	894147		NP_037215.1	157000
NP_001257793.1	265350		NP_036715.1	124960		NP_001103609.1	468155		NP_036709.1	265350		XP_006249344.1	124960		NP_001100226.1	468155		NP_071604.1	265350		NP_001094220.1	124960
XP_003752203.1	304915		XP_003752203.1	181275		NP_001099959.1	138599		NP_037176.2	304915		NP_001264151.1	181275		XP_006233484.1	138599		NP_620198.1	304915		XP_006221274.1	181275
NP_036629.1	400280		NP_001100718.1	450063		XP_006241591.1	325710		NP_001177167.1	400280		NP_058768.1	450063		NP_037023.1	325710		NP_113870.1	400280		NP_742035.1	450063
NP_058729.2	617805		NP_071946.1	175194		NP_942037.2	276979		NP_036664.2	617805		NP_037184.1	175194		XP_003752342.1	276979		NP_114177.2	617805		NP_786937.1	175194
NP_071985.1	440089		NP_001006982.2	528853		NP_071956.2	105119		NP_001099581.1	440089		XP_006221262.1	528853		NP_077070.2	105119		NP_997669.1	440089		XP_006229615.1	528853
XP_006247960.1	156049		NP_001163796.1	429631		NP_665724.1	80246		NP_446380.1	156049		NP_110477.1	429631		NP_599161.2	80246		XP_006233485.1	156049		NP_001099311.1	429631
NP_036828.2	559797		NP_113737.1	141869		NP_077070.2	335073		NP_075591.1	559797		NP_037234.2	141869		XP_006237862.1	335073		NP_001030334.1	559797		NP_001029298.1	141869
NP_476443.1	275709		NP_037030.1	185475		XP_006233485.1	61907		NP_001099311.1	275709		NP_036792.2	185475		XP_006221274.1	61907		NP_001005903.1	275709		NP_001163796.1	185475
NP_620198.1	138246		NP_113870.1	112196		NP_001102913.1	75716		NP_001123977.1	138246		NP_665724.1	112196		NP_058729.2	75716		NP_001020317.1	138246		NP_543168.1	112196
NP_001008525.1	104282		NP_001030334.1	204845		NP_001264123.1	174783		NP_001094128.2	104282		NP_036664.2	204845		NP_001029139.1	174783		NP_037023.1	104282		XP_006232994.1	204845
XP_006249344.1	442033		NP_001011995.1	92962		NP_001030334.1	196885		NP_058960.2	442033		NP_058690.2	92962		NP_775125.1	196885		XP_006250357.1	442033		XP_006247959.1	92962
XP_003752342.1	562166		NP_997475.1	472145		NP_113903.1	253363		NP_001005903.1	562166		XP_006232841.1	472145		XP_006243683.1	253363		NP_112643.1	562166		XP_006243683.1	472145
XP_006245615.1	197942		NP_001099896.1	42600		XP_006221274.1	247639		NP_001033064.2	197942		NP_112312.1	42600		NP_001162612.1	247639		NP_001033064.2	197942		ALBU_BOVIN	42600
NP_058843.1	106334		XP_006254293.1	191234		NP_001094009.1	252613		XP_006232809.1	106334		XP_001071565.2	191234		XP_006247960.1	252613		XP_003749420.1	106334		NP_114177.2	191234
XP_006240166.1	147449		XP_006237862.1	92842		NP_001020317.1	79905		NP_071609.2	147449		XP_006232173.1	92842		NP_071946.1	79905		NP_001102913.1	147449		NP_001030110.1	92842
NP_997669.1	237353		NP_071976.1	185468		XP_006251666.1	37805.5		NP_071976.1	237353		NP_001101130.1	185468		NP_037215.1	37805.5		NP_775125.1	237353		NP_036756.3	185468
NP_114177.2	250401		XP_006250357.1	75611		XP_006243683.1	250951		NP_446090.1	250401		NP_001123977.1	75611		XP_003752767.1	250951		NP_599161.2	250401		XP_003752342.1	75611
NP_077070.2	421122		NP_063970.1	113350		NP_001071143.1	220861		NP_001029139.1	421122		NP_058729.2	113350		NP_001029298.1	220861		NP_001100226.1	421122		NP_001013074.1	113350
XP_003753741.1	340353		NP_001094009.1	218875		XP_006240167.1	76022		NP_110490.1	340353		XP_006247959.1	218875		NP_001094009.1	76022		XP_006245614.1	340353		XP_002727181.1	218875
NP_071604.1	400661		XP_006245289.1	221435		XP_006245289.1	187864		NP_058729.2	400661		NP_071985.1	221435		XP_006230794.1	187864		NP_077070.2	400661		NP_775159.1	221435
XP_006235384.1	2.58427e+06		NP_036709.1	144741		NP_599161.2	198422		NP_062230.1	2.58427e+06		NP_036870.1	144741		XP_006233485.1	198422		NP_001121156.1	2.58427e+06		NP_001123977.1	144741
NP_036940.1	116618		XP_235062.3	103000		NP_001030110.1	80097		NP_001030110.1	116618		NP_001071143.1	103000		NP_001099959.1	80097		NP_001009628.1	116618		NP_997711.1	103000
NP_001162616.1	53217		NP_001004082.3	314271		XP_006229615.1	290851		NP_113870.1	53217		XP_006254293.1	314271		ALBU_BOVIN	290851		NP_942037.2	53217		NP_037023.1	314271
YP_665632.1	247861		XP_006251666.1	36679.5		NP_001100718.1	326461		NP_620238.1	247861		NP_001101857.2	36679.5		NP_071604.1	326461		XP_006237344.1	247861		NP_113870.1	36679.5
XP_006245289.1	247915		NP_077070.2	263489		NP_037030.1	118674		NP_001257315.1	247915		NP_596915.1	263489		NP_001264123.1	118674		XP_003752203.1	247915		NP_001099764.1	263489
NP_001099536.1	78328		NP_001013074.1	240775		XP_003752993.1	44563		NP_063969.1	78328		NP_620198.1	240775		NP_114177.2	44563		NP_075591.1	78328		XP_003752307.2	240775
XP_006251666.1	24033		XP_001061048.1	146668		XP_003753344.1	91353		NP_036691.2	24033		XP_006229296.1	146668		NP_997477.1	91353		NP_001029139.1	24033		XP_006244957.1	146668
NP_001094009.1	329584		NP_001099934.1	120236		ALBU_BOVIN	268811		NP_446413.1	329584		NP_001094009.1	120236		XP_006250357.1	268811		NP_001099536.1	329584		NP_446380.1	120236
NP_001029139.1	187700		XP_006229299.1	382691		NP_037185.1	195828		XP_003751683.1	187700		NP_001100310.1	382691		NP_001071143.1	195828		NP_001103077.1	187700		NP_058710.1	382691
XP_006222470.1	173429		NP_001103609.1	441002		NP_113737.1	82182		NP_001163796.1	173429		NP_001264123.1	441002		NP_569115.1	82182		XP_003752342.1	173429		XP_002724552.1	441002
NP_997477.1	219111		NP_037215.1	224965		NP_955789.2	261349		XP_003751064.2	219111		NP_001103609.1	224965		NP_036940.1	261349		NP_114175.1	219111		NP_077070.2	224965
NP_569115.1	202374		NP_001020317.1	83128		NP_001029139.1	110604		NP_058784.2	202374		NP_001029298.1	83128		XP_006229299.1	110604		NP_001094220.1	202374		NP_001013130.1	83128
XP_006254047.1	154635		XP_006230791.1	109557		NP_001029298.1	81254		NP_036652.1	154635		NP_001004225.1	109557		NP_001030334.1	81254		ALBU_BOVIN	154635		NP_001128170.1	109557
NP_001099581.1	95389.5		NP_113698.1	437141		XP_006229730.1	89227		NP_113719.1	95389.5		NP_037320.1	437141		NP_062043.1	89227		NP_071634.1	95389.5		XP_006251666.1	437141
XP_003749420.1	187309		NP_001094220.1	198777		NP_001257793.1	137065		NP_001002826.1	187309		XP_006249953.1	198777		NP_001121025.1	137065		NP_036756.3	187309		XP_006233398.1	198777
XP_006233644.1	277347		XP_003752176.1	42503		NP_113870.1	138477		XP_003748716.1	277347		NP_001013145.1	42503		XP_003753344.1	138477		NP_543168.1	277347		NP_110490.1	42503
NP_113870.1	168511		XP_006221274.1	132769		NP_036714.2	92081		NP_112402.1	168511		NP_062159.3	132769		NP_001020317.1	92081		XP_003751048.1	168511		XP_003754789.1	132769
NP_001030334.1	293740		XP_006230793.1	64309		NP_058843.1	35567.1		NP_665885.1	293740		NP_112643.1	64309		NP_037047.2	35567.1		NP_058729.2	293740		NP_001099910.1	64309
XP_006221274.1	219972		NP_037205.2	85278		NP_001099811.1	86504		NP_001101857.2	219972		NP_071970.2	85278		NP_001030110.1	86504		NP_036709.1	219972		XP_006248252.1	85278
NP_001009628.1	441433		NP_001100251.2	62299		XP_006245615.1	154629		XP_003750285.1	441433		NP_997711.1	62299		XP_006254293.1	154629		NP_001100718.1	441433		XP_006226824.1	62299
NP_037215.1	328521		NP_071604.1	327197		NP_446252.1	43514		NP_058843.1	328521		XP_006237862.1	327197		NP_543168.1	43514		XP_006245289.1	328521		YP_665632.1	327197
NP_997711.1	204401		XP_003752342.1	361317		NP_001099994.1	213591		NP_872280.1	204401		NP_001257611.1	361317		XP_006245289.1	213591		NP_071964.2	204401		NP_071976.1	361317
NP_001099959.1	181582		NP_058726.2	190624		NP_037313.1	107275		XP_006253451.1	181582		NP_001257613.1	190624		NP_071976.1	107275		XP_006233327.1	181582		NP_036940.1	190624
NP_058941.1	354408		XP_006247960.1	76896		NP_037215.1	185986		NP_001162612.1	354408		NP_036715.1	76896		NP_001103609.1	185986		NP_001258305.1	354408		NP_001012177.1	76896
XP_006245111.1	406489		XP_006243683.1	142010		XP_006232030.1	362186		XP_006245614.1	406489		XP_003752203.1	142010		NP_001094220.1	362186		NP_071976.1	406489		XP_006240166.1	142010
NP_001071143.1	215307		NP_036691.2	304249		XP_006232031.1	289442		XP_003751742.1	215307		NP_059015.1	304249		XP_006251666.1	289442		NP_640347.2	215307		XP_006232809.1	304249
ALBU_BOVIN	404231		XP_006240519.1	131903		XP_006247960.1	204506		NP_001264597.1	404231		NP_001029139.1	131903		XP_006229616.1	204506		NP_445847.1	404231		NP_620218.1	131903
NP_001029298.1	171414		XP_006240518.1	204909		NP_001009290.1	38147		NP_001099994.1	171414		NP_001102913.1	204909		NP_445764.1	38147		XP_006247960.1	171414		NP_062164.1	204909
NP_001094481.1	193108		NP_072116.1	131807		NP_071634.1	133388		NP_001004082.3	193108		NP_058897.1	131807		NP_640347.2	133388		XP_006229616.1	193108		NP_001177167.1	131807
NP_075591.1	545855		XP_006232809.1	227005		NP_058690.2	419256		XP_006240715.1	545855		XP_006243683.1	227005		NP_997711.1	419256		NP_001163796.1	545855		NP_001178623.1	227005
NP_112305.1	79357		NP_001264123.1	174812		XP_006233886.1	232843		NP_001178623.1	79357		NP_036724.1	174812		NP_036696.2	232843		XP_006229730.1	79357		NP_058941.1	174812
NP_071795.1	208630		XP_006233644.1	184817		NP_446319.1	118715		NP_001011936.1	208630		NP_001030334.1	184817		XP_006232032.1	118715		XP_006253451.1	208630		XP_003751683.1	184817
NP_037117.1	87576		NP_598267.2	173370		NP_001030123.1	220935		XP_006246699.1	87576		NP_446316.1	173370		XP_006232030.1	220935		NP_001100242.2	87576		NP_075591.1	173370
NP_001178623.1	483354		NP_112605.1	105889		NP_434684.1	159589		NP_058972.2	483354		NP_036709.1	105889		NP_001030123.1	159589		NP_063969.1	483354		XP_006233886.1	105889
NP_063969.1	157270		NP_001029139.1	112379		NP_063969.1	119234		NP_446316.1	157270		NP_058770.1	112379		NP_071634.1	119234		NP_446319.1	157270		NP_001099536.1	112379
NP_001033064.2	424882		NP_001071143.1	183910		XP_006232994.1	233471		NP_112516.1	424882		NP_001033064.2	183910		NP_001099311.1	233471		XP_006243683.1	424882		NP_001008525.1	183910
XP_006229614.1	164379		NP_001012177.1	112531		NP_001100226.1	36781		NP_071604.1	164379		NP_001258034.1	112531		NP_001100718.1	36781		XP_006232293.1	164379		NP_001099994.1	112531
XP_006229616.1	89535		NP_997477.1	113864		XP_006240518.1	116965		NP_786937.1	89535		NP_036702.1	113864		NP_001099994.1	116965		NP_001071143.1	89535		NP_001011936.1	113864
NP_001099811.1	92682		NP_620198.1	58397		NP_071964.2	180325		NP_001100206.2	92682		NP_001013175.1	58397		XP_006225968.1	180325		NP_037215.1	92682		NP_001033064.2	58397
NP_001177167.1	244236		NP_786937.1	183983		NP_036691.2	220265		NP_001258034.1	244236		XP_006232034.1	183983		XP_006240167.1	220265		NP_001030110.1	244236		NP_001037707.1	183983
XP_006230793.1	128132		NP_001100226.1	40909		NP_071976.1	84719		NP_001100242.2	128132		NP_112267.1	40909		XP_001071565.2	84719		NP_001029298.1	128132		XP_006239433.1	40909
NP_071634.1	185834		NP_058690.2	361728		NP_071795.1	147826		NP_001128306.1	185834		NP_075591.1	361728		NP_001032415.1	147826		XP_006232809.1	185834		NP_001178513.1	361728
NP_001099311.1	253817		XP_006243089.1	27703		NP_542428.1	29133		XP_006232586.1	253817		NP_037030.1	27703		NP_058710.1	29133		XP_006221274.1	253817		XP_006255801.1	27703
NP_942037.2	274928		NP_058792.1	71852		NP_001094481.1	141411		NP_596915.1	274928		NP_037205.2	71852		NP_071985.1	141411		NP_071795.1	274928		XP_001071565.2	71852
NP_001012177.1	305964		NP_036940.1	70315		NP_075591.1	293037		NP_077362.1	305964		NP_113734.1	70315		NP_112643.1	293037		XP_006232033.1	305964		NP_596915.1	70315
XP_006232569.1	196182		NP_037062.1	260951		NP_001033064.2	234481		XP_003752063.1	196182		NP_113737.1	260951		XP_006232809.1	234481		NP_001013175.1	196182		XP_006233644.1	260951
NP_001030110.1	148320		NP_001123977.1	108283		NP_997477.1	82367		NP_113903.1	148320		NP_062164.1	108283		XP_006228451.1	82367		XP_006230793.1	148320		NP_071790.1	108283
NP_001257717.1	257109		NP_001033064.2	358324		XP_002724552.1	55979		NP_596919.1	257109		XP_006228752.1	358324		NP_037062.1	55979		NP_001128170.1	257109		NP_037313.1	358324
NP_058784.2	101012		XP_006252646.1	236660		XP_006234414.1	69622		NP_037313.1	101012		XP_006243488.1	236660		NP_001073177.1	69622		NP_434684.1	101012		NP_445764.1	236660
NP_036870.1	185650		NP_112312.1	134972		XP_006257007.1	50725		NP_001099536.1	185650		NP_071976.1	134972		NP_001099536.1	50725		NP_001099939.1	185650		NP_598267.2	134972
NP_001019541.1	59641		XP_006235110.1	70747		NP_037047.2	48011		NP_001019449.1	59641		NP_037130.1	70747		NP_446380.1	48011		NP_001100251.2	59641		NP_062043.1	70747
NP_001258305.1	299425		NP_001013175.1	353053		XP_006229211.1	106706		NP_001100353.1	299425		NP_001258305.1	353053		NP_075591.1	106706		NP_062164.1	299425		NP_071633.1	353053
XP_006239239.1	95605		XP_006232032.1	278919		XP_006250357.1	53294		XP_006222019.1	95605		NP_001005903.1	278919		XP_003752993.1	53294		NP_001099311.1	95605		NP_001258129.1	278919
NP_062043.1	96191		NP_075591.1	367717		XP_006255693.1	42518		XP_006224341.1	96191		NP_665722.2	367717		NP_071795.1	42518		XP_003752732.1	96191		NP_112643.1	367717
NP_058972.2	139344		NP_001030123.1	151568		NP_001012177.1	153170		XP_006233886.1	139344		NP_001128170.1	151568		NP_446319.1	153170		NP_113903.1	139344		NP_001099811.1	151568
NP_001028853.1	117382		NP_071795.1	107225		NP_001099764.1	124128		XP_006221245.1	117382		NP_058830.2	107225		NP_001012177.1	124128		NP_001012177.1	117382		NP_001020068.1	107225
NP_001103370.1	182360		NP_434684.1	178667		NP_695227.2	84669		XP_006237470.1	182360		NP_997477.1	178667		NP_001033064.2	84669		NP_001177167.1	182360		NP_071981.1	178667
NP_445800.1	100674		NP_037117.1	161694		NP_001099536.1	44519		NP_001037707.1	100674		NP_071604.1	161694		NP_058941.1	44519		XP_006232841.1	100674		XP_006239239.1	161694
NP_955404.1	101141		NP_001029298.1	80003		XP_001057586.1	44470.9		NP_077813.1	101141		XP_006240461.1	80003		NP_112305.1	44470.9		NP_001103609.1	101141		NP_570839.2	80003
NP_001020317.1	83898		XP_006248597.1	60486.7		NP_001037707.1	164743		NP_036940.1	83898		NP_001011907.1	60486.7		NP_113903.1	164743		NP_387502.1	83898		XP_006245248.1	60486.7
XP_006248770.1	80116		NP_065415.1	174427		XP_006252646.1	228559		XP_006243881.1	80116		NP_077070.2	174427		NP_036709.1	228559		NP_446380.1	80116		XP_006245247.1	174427
NP_001264151.1	56537		NP_445822.1	74578.5		NP_114177.2	107192		XP_001069306.3	56537		XP_006240421.1	74578.5		NP_058690.2	107192		NP_036691.2	56537		NP_997697.1	74578.5
XP_006243683.1	155202		NP_058941.1	173321		XP_006233237.1	174613		XP_342662.5	155202		NP_543168.1	173321		NP_036870.1	174613		NP_037047.2	155202		NP_001264151.1	173321
XP_235062.3	31264		XP_006229616.1	121049		NP_001099792.1	77023		XP_006252646.1	31264		XP_003752342.1	121049		XP_006240518.1	77023		NP_001011936.1	31264		NP_113903.1	121049
XP_006248597.1	122526		NP_001030110.1	37864		XP_006248597.1	62201.2		NP_058690.2	122526		NP_037289.1	37864		NP_071964.2	62201.2		NP_001037707.1	122526		NP_001128306.1	37864
NP_446319.1	159656		NP_036756.3	97653.3		XP_006246660.1	149089		NP_001178513.1	159656		XP_003748716.1	97653.3		NP_037350.1	149089		NP_058690.2	159656		NP_058831.1	97653.3
NP_001099994.1	177007		NP_955404.1	42084		NP_062203.1	144529		NP_036756.3	177007		NP_001257795.1	42084		XP_003749420.1	144529		NP_446316.1	177007		NP_001030123.1	42084
NP_062233.2	78110		NP_001102874.1	20156		XP_006257013.1	218000		NP_612517.2	78110		NP_114039.1	20156		NP_058792.1	218000		NP_445822.1	78110		XP_006232293.1	20156
XP_006240461.1	61258		NP_071609.2	74226		NP_001041327.1	97848		XP_006226554.1	61258		NP_001030110.1	74226		NP_001037707.1	97848		NP_001099994.1	61258		NP_058736.1	74226
NP_001102913.1	85900		NP_110455.1	44141		NP_446064.1	13912		NP_620266.1	85900		XP_006229730.1	44141		NP_434684.1	13912		NP_001264123.1	85900		NP_001071143.1	44141
NP_077813.1	71549		NP_001099311.1	182787		NP_001128170.1	132709		XP_006236272.1	71549		NP_036691.2	182787		NP_001020305.1	132709		NP_036664.2	71549		XP_003751048.1	182787
NP_001099764.1	141228		NP_543168.1	132281		XP_006232809.1	138794		XP_006248597.1	141228		XP_003749061.1	132281		XP_006255494.1	138794		NP_001030123.1	141228		XP_575395.1	132281
XP_003748808.1	122938		XP_002727767.1	60766.5		NP_001020068.1	128992		RANDOM59835	122938		NP_001099896.1	60766.5		NP_062203.1	128992		NP_037313.1	122938		NP_001005903.1	60766.5
NP_036691.2	173665		XP_006229211.1	72141		NP_001178513.1	369269		NP_037326.1	173665		XP_006246378.1	72141		XP_003751683.1	369269		XP_006254250.1	173665		NP_001007603.1	72141
XP_006233400.1	51210		XP_003751325.1	97344		NP_001178623.1	276489		NP_001094160.1	51210		NP_062242.2	97344		NP_110490.1	276489		NP_058941.1	51210		NP_695227.2	97344
XP_006232809.1	253847		NP_001178513.1	404520		NP_113708.1	225896		XP_006245909.1	253847		NP_001100718.1	404520		NP_036691.2	225896		NP_036714.2	253847		XP_006248597.1	404520
NP_037313.1	188595		NP_445937.1	19033.5		XP_006253191.1	153022		XP_006221235.1	188595		XP_006230793.1	19033.5		NP_113870.1	153022		XP_003751742.1	188595		XP_006227272.1	19033.5
NP_037062.1	243901		XP_006239239.1	35189		NP_059015.1	52199		XP_006246883.1	243901		XP_006231231.1	35189		XP_006252646.1	52199		NP_110490.1	243901		XP_006252646.1	35189
NP_001030123.1	163302		NP_001099706.1	55136		NP_062164.1	51312		RANDOM31988	163302		NP_476487.1	55136		NP_001099811.1	51312		NP_058972.2	163302		NP_062140.1	55136
NP_446316.1	242559		XP_006253190.1	136586		NP_058784.2	128943		XP_006246344.1	242559		NP_058996.2	136586		XP_006234414.1	128943		XP_006247139.1	242559		NP_446278.2	136586
NP_001100226.1	44381		NP_110490.1	72005.7		NP_036664.2	158930		RANDOM18225	44381		XP_006253737.1	72005.7		NP_062230.1	158930		NP_001178623.1	44381		NP_001258034.1	72005.7
NP_001257795.1	113565		NP_037047.2	53162		NP_001123977.1	74199		XP_006250547.1	113565		XP_006252646.1	53162		NP_001258034.1	74199		NP_001264190.1	113565		NP_036714.2	53162
XP_001053937.2	115590		NP_001019449.1	76126		NP_001258034.1	94919		RANDOM51999	115590		NP_058784.2	76126		NP_001102913.1	94919		NP_063970.1	115590		NP_445800.1	76126
NP_543168.1	203841		XP_573831.1	29166		XP_006253190.1	117118		RANDOM24578	203841		XP_006234414.1	29166		XP_006244911.1	117118		NP_001009180.1	203841		XP_003753741.1	29166
XP_006240519.1	258266		NP_112305.1	48335		NP_058972.2	60830.8		RANDOM30375	258266		NP_071794.1	48335		NP_001258305.1	60830.8		XP_006245248.1	258266		NP_001100709.1	48335
XP_006232173.1	44729		NP_001037707.1	111181		NP_112305.1	47105		RANDOM4460	44729		NP_543158.1	111181		XP_006248597.1	47105		NP_037176.2	44729		NP_001006967.1	111181
NP_001037707.1	152379		NP_036664.2	126887		NP_077362.1	32263		NP_062236.2	152379		NP_071609.2	126887		NP_063969.1	32263		NP_445764.1	152379		NP_058690.2	126887
XP_006245247.1	78520		NP_001178623.1	271310		NP_036940.1	80196		RANDOM59035	78520		NP_001099994.1	271310		NP_110499.1	80196		NP_062230.1	78520		NP_001007713.1	271310
NP_001128489.1	70298		NP_036870.1	77159		NP_001025223.1	43028.5		NP_446072.2	70298		NP_598267.2	77159		NP_063970.1	43028.5		NP_077813.1	70298		XP_006221235.1	77159
NP_063970.1	146078		NP_695227.2	46621		NP_387502.1	95581		XP_006235705.1	146078		NP_036663.1	46621		NP_037313.1	95581		XP_006233886.1	146078		NP_037176.2	46621
NP_446380.1	44243		XP_006253737.1	33732		NP_063970.1	106391		RANDOM59244	44243		NP_001100353.1	33732		NP_071790.1	106391		NP_001005889.2	44243		NP_036691.2	33732
NP_001007630.1	33061		NP_446319.1	121866		XP_006228451.1	73185		RANDOM35628	33061		NP_036756.3	121866		NP_001177167.1	73185		NP_112276.2	33061		NP_112312.1	121866
XP_006255542.1	18561		NP_001257612.1	65012		XP_006253737.1	57873		RANDOM52103	18561		NP_063970.1	65012		NP_001128170.1	57873		XP_006229227.1	18561		XP_006245614.1	65012
XP_006236313.1	102779		NP_001257613.1	42709		NP_058834.1	27523		RANDOM34133	102779		NP_071634.1	42709		NP_036664.2	27523		NP_446278.2	102779		NP_536729.1	42709
NP_001258034.1	178351		XP_006232586.1	100248		NP_037062.1	242619		NP_071582.1	178351		NP_001012177.1	100248		NP_059015.1	242619		XP_003751683.1	178351		NP_001103370.1	100248
NP_446064.1	62653		NP_059015.1	73316		XP_006244957.1	78225		RANDOM11039	62653		XP_006252725.1	73316		NP_001178513.1	78225		NP_071609.2	62653		XP_001058694.3	73316
NP_062164.1	94985		NP_001102913.1	60740		XP_006235110.1	95188		RANDOM42919	94985		XP_006253190.1	60740		NP_036702.1	95188		NP_001099910.1	94985		NP_001019449.1	60740
NP_445764.1	193823		NP_062043.1	71320		NP_001095888.1	78198.2		RANDOM50846	193823		XP_006233886.1	71320		XP_006253737.1	78198.2		NP_112402.1	193823		NP_446316.1	71320
NP_775159.1	90598		NP_058972.2	54964		NP_037350.1	38064		RANDOM16527	90598		NP_612556.1	54964		NP_001163796.1	38064		XP_006228452.1	90598		NP_001093628.1	54964
NP_001100353.1	43811		XP_006236313.1	68410.7		NP_058960.2	74163		RANDOM8347	43811		NP_478120.1	68410.7		XP_006253190.1	74163		XP_006251666.1	43811		XP_006254716.1	68410.7
NP_058690.2	320562		NP_112644.1	51353.2		NP_071609.2	68517		RANDOM57787	320562		XP_006233485.1	51353.2		NP_058972.2	68517		NP_001178513.1	320562		NP_071609.2	51353.2
NP_112402.1	107961		NP_037313.1	85648		NP_001011936.1	98298		RANDOM28243	107961		NP_071981.1	85648		NP_001178623.1	98298		NP_058784.2	107961		XP_006226557.1	85648
NP_113795.1	91865		NP_113749.2	75795		XP_001071565.2	50152		RANDOM41742	91865		NP_542428.1	75795		NP_001011907.1	50152		XP_006234414.1	91865		NP_036664.2	75795
NP_037350.1	61712		XP_003751683.1	21124.1		XP_006248540.1	73885		RANDOM32124	61712		XP_003751683.1	21124.1		XP_006229730.1	73885		NP_062140.1	61712		XP_006240519.1	21124.1
XP_006255494.1	74110.9		NP_446316.1	95890		NP_036702.1	90519		RANDOM29535	74110.9		XP_006232809.1	95890		NP_001002826.1	90519		NP_446447.2	74110.9		NP_001008218.1	95890
XP_573831.1	61023		NP_445800.1	60440		NP_001013130.1	40697		RANDOM3264	61023		NP_001177167.1	60440		NP_036714.2	40697		NP_062203.1	61023		XP_006243019.1	60440
NP_037176.2	134651		NP_112276.2	111741		NP_446316.1	76666		XP_001076813.2	134651		NP_001009626.1	111741		NP_001020068.1	76666		XP_003753618.2	134651		XP_006230794.1	111741
NP_001100028.2	37630		NP_001177167.1	104747		XP_006232586.1	101634		NP_001104739.1	37630		NP_001099764.1	104747		XP_006233291.1	101634		NP_036702.1	37630		NP_620266.1	104747
NP_001128170.1	147217		NP_001020868.1	65822		NP_001029099.1	50820		NP_036738.1	147217		NP_110490.1	65822		NP_074042.1	50820		NP_001013130.1	147217		NP_001129034.1	65822
NP_113865.1	63943		XP_006229730.1	108357		NP_001093628.1	28855.8		NP_001007723.1	63943		NP_058783.1	108357		XP_006240742.1	28855.8		XP_006232586.1	63943		XP_006253501.1	108357
NP_110490.1	172066		NP_071970.2	38066		NP_001019449.1	118575		NP_037228.1	172066		NP_001099811.1	38066		NP_001099764.1	118575		XP_006248597.1	172066		XP_003753766.2	38066
XP_006228452.1	98575		NP_478120.1	156959		NP_001002826.1	171802		NP_150237.1	98575		NP_037117.1	156959		XP_003750285.1	171802		NP_059015.1	98575		NP_001013072.1	156959
NP_001015037.1	62790		XP_006238569.1	34226.5		NP_058941.1	175052		NP_001030329.2	62790		NP_037062.1	34226.5		NP_001099706.1	175052		XP_006252646.1	62790		NP_001103031.1	34226.5
NP_071785.1	64192		NP_071790.1	107525		NP_476481.1	98345		NP_942071.1	64192		XP_006245247.1	107525		XP_006254250.1	98345		XP_006229299.1	64192		XP_006232035.1	107525
NP_071609.2	131348		NP_062140.1	114045		NP_110499.1	73935		NP_112413.2	131348		XP_006245248.1	114045		XP_006254247.1	73935		XP_006233389.1	131348		NP_620805.2	114045
NP_434684.1	160809		XP_003753186.1	49413		XP_006253617.1	26635		XP_006243449.1	160809		NP_001005889.2	49413		NP_001103085.1	26635		XP_006243881.1	160809		NP_036652.1	49413
NP_001020846.1	105015		NP_001128170.1	50585		NP_001102034.1	130464		NP_062056.1	105015		NP_113731.1	50585		XP_006257438.1	130464		NP_001011907.1	105015		NP_112402.1	50585
NP_112312.1	95433		NP_062203.1	78496		XP_006233291.1	96231		NP_067599.1	95433		NP_037350.1	78496		XP_006233886.1	96231		XP_003751325.1	95433		NP_620244.1	78496
XP_006236906.1	40469.9		NP_001011936.1	448232		XP_006238569.1	38848.5		NP_599153.2	40469.9		NP_001103077.1	448232		NP_001103370.1	38848.5		NP_478120.1	40469.9		XP_006224826.1	448232
NP_001019449.1	236661		NP_001099994.1	126409		NP_001177167.1	79496		NP_599191.1	236661		NP_058941.1	126409		NP_001257612.1	79496		NP_001019449.1	236661		XP_006228452.1	126409
XP_006229730.1	88250		XP_006255494.1	85903.5		NP_001163796.1	280245		XP_006252013.1	88250		NP_001178513.1	85903.5		XP_006237562.1	280245		NP_596915.1	88250		XP_006227965.1	85903.5
XP_006247139.1	60308		NP_001099536.1	24369		NP_001011907.1	38898		NP_001121124.1	60308		NP_113903.1	24369		XP_006238890.1	38898		NP_071794.1	60308		RANDOM55317	24369
NP_001011936.1	127076		XP_006239431.1	56524		XP_003751325.1	56794		XP_344600.4	127076		NP_058748.2	56524		NP_062140.1	56794		NP_476481.1	127076		RANDOM44001	56524
XP_003750066.1	60641.3		XP_006239433.1	34095		XP_006223112.1	70653		NP_001102761.1	60641.3		NP_775125.1	34095		NP_071785.1	70653		NP_001100261.2	60641.3		XP_006245909.1	34095
NP_036664.2	170891		XP_006245247.1	40463		XP_002726214.1	35213		XP_006222494.1	170891		NP_599161.2	40463		NP_036652.1	35213		NP_001258034.1	170891		RANDOM53276	40463
NP_113737.1	49803		NP_113865.1	19734		NP_001099311.1	104214		XP_006237677.1	49803		NP_001012034.1	19734		NP_001020868.1	104214		XP_006238569.1	49803		RANDOM25643	19734
XP_006232034.1	231906		NP_596915.1	84701		NP_112276.2	71742		NP_112406.1	231906		NP_596919.1	84701		NP_062164.1	71742		XP_006226819.1	231906		RANDOM32764	84701
NP_695227.2	64472		NP_114006.1	44739		XP_006239239.1	30564		NP_058840.1	64472		NP_037033.1	44739		XP_006220918.1	30564		NP_695227.2	64472		RANDOM10572	44739
NP_001020068.1	137157		NP_387502.1	145177		NP_077813.1	48083		XP_006252012.1	137157		NP_001128306.1	145177		NP_001005903.1	48083		XP_006248171.1	137157		RANDOM42062	145177
NP_620266.1	91872		NP_001013130.1	369569		NP_001006967.1	57979		XP_001075173.1	91872		XP_006248597.1	369569		NP_620266.1	57979		NP_001103370.1	91872		RANDOM53169	369569
NP_110499.1	78582		NP_071794.1	65447		XP_003754442.1	45649		XP_003752370.1	78582		NP_058705.2	65447		NP_036869.1	45649		NP_001020068.1	78582		NP_001097998.1	65447
NP_001015009.1	51283		XP_006246660.1	127066		NP_001099706.1	27598		NP_150238.1	51283		NP_001030123.1	127066		NP_478120.1	27598		NP_001257613.1	51283		RANDOM43699	127066
NP_001178513.1	493837		XP_006253617.1	43725		NP_110490.1	1255135		NP_077374.2	493837		XP_006227318.1	43725		NP_001257795.1	1255135		XP_006244911.1	493837		RANDOM13057	43725
NP_001128306.1	49249		NP_001102034.1	93271		XP_006242489.1	17677		NP_036662.1	49249		XP_006221245.1	93271		NP_001025192.1	17677		NP_445800.1	49249		NP_113708.1	93271
XP_002729126.1	45488		NP_001264597.1	16182		XP_003750285.1	79241		NP_058704.1	45488		NP_062043.1	16182		XP_006249090.1	79241		NP_037200.1	45488		RANDOM18807	16182
NP_112643.1	113719		NP_001099588.1	57202.3		XP_001072867.1	51277		NP_075211.2	113719		NP_640347.2	57202.3		NP_001100353.1	51277		NP_001012027.1	113719		RANDOM59965	57202.3
NP_001264123.1	103843		NP_001034090.1	123411		NP_001103085.1	73293		NP_058932.1	103843		NP_062001.1	123411		NP_445800.1	73293		NP_001095888.1	103843		XP_006256304.1	123411
NP_001102662.1	87555.6		NP_001020068.1	99708		NP_074042.1	293425		NP_072173.1	87555.6		NP_112645.1	99708		XP_003754442.1	293425		NP_001013102.1	87555.6		RANDOM53402	99708
XP_006243881.1	190447		XP_006249953.1	44831		NP_001009653.1	108832		XP_006249901.1	190447		NP_476481.1	44831		XP_006237470.1	108832		NP_037062.1	190447		XP_001076228.3	44831
XP_006244957.1	115668		NP_001100382.1	18186		NP_037347.1	396645		NP_001019516.1	115668		NP_077813.1	18186		XP_006232586.1	396645		NP_001102034.1	115668		RANDOM12458	18186
NP_071794.1	95828		NP_001098083.1	47225		NP_001032435.2	50722		XP_006240907.1	95828		NP_071966.1	47225		NP_599234.1	50722		XP_006236906.1	95828		RANDOM59247	47225
XP_006233886.1	127518		NP_476481.1	91593		NP_037117.1	40495		NP_001258465.1	127518		XP_006251249.1	91593		NP_446316.1	40495		XP_006236272.1	127518		NP_001165608.1	91593
NP_113903.1	174893		NP_062164.1	44096		XP_006234412.1	96365		NP_036627.1	174893		NP_037313.1	44096		NP_112645.1	96365		NP_001028875.1	174893		RANDOM58226	44096
NP_059015.1	78786		NP_445764.1	88468		NP_445764.1	411185		NP_620806.1	78786		NP_113971.1	88468		NP_071609.2	411185		NP_058834.1	78786		RANDOM29037	88468
NP_112276.2	100098		XP_006233886.1	109039		NP_062140.1	61903		NP_001138745.1	100098		NP_001020068.1	109039		XP_002726365.1	61903		NP_036652.1	100098		RANDOM26754	109039
NP_036955.2	72307		XP_006250269.1	14652		XP_006243020.1	27731		NP_058746.1	72307		XP_006232332.1	14652		XP_006221235.1	27731		XP_006246413.1	72307		RANDOM19949	14652
NP_001257611.1	73598		XP_006236906.1	20908		XP_006224826.1	36178.2		NP_058721.1	73598		NP_062203.1	20908		NP_001015037.1	36178.2		NP_001007603.1	73598		RANDOM38155	20908
NP_062230.1	95225.6		NP_112646.1	31780		NP_071794.1	52841		NP_569117.1	95225.6		NP_599234.1	31780		NP_071782.1	52841		XP_006221356.1	95225.6		RANDOM51091	31780
NP_001005889.2	94023.1		NP_058960.2	59564		NP_112312.1	47849		NP_476556.2	94023.1		XP_006234412.1	59564		NP_001013203.1	47849		XP_006227245.1	94023.1		NP_446244.1	59564
XP_003749426.1	61701.2		NP_036866.1	104900		NP_001004081.1	25470		NP_001014183.1	61701.2		XP_006243786.1	104900		XP_006249092.1	25470		XP_006240715.1	61701.2		RANDOM913	104900
NP_058960.2	91294		XP_003754543.1	70641		NP_001014102.1	80260		XP_006239505.1	91294		NP_036765.2	70641		NP_059055.2	80260		NP_112645.1	91294		RANDOM35184	70641
NP_112267.1	84022		NP_058783.1	91160		NP_036866.1	78904		NP_001009480.1	84022		NP_062132.2	91160		XP_003749429.1	78904		XP_006221235.1	84022		XP_006233451.1	91160
NP_113697.1	46378.3		NP_001009180.1	16978.5		XP_006224174.1	588503		XP_006239506.1	46378.3		XP_006255952.1	16978.5		NP_077813.1	588503		XP_006248172.1	46378.3		RANDOM27835	16978.5
XP_003752063.1	118800		XP_006243019.1	66519		XP_006237470.1	102156		NP_036703.2	118800		NP_113870.1	66519		NP_695227.2	102156		XP_006246660.1	118800		RANDOM56306	66519
NP_071790.1	163670		NP_665722.2	151576		XP_006221680.1	75892		NP_077076.1	163670		XP_006243019.1	151576		NP_112276.2	75892		NP_058725.1	163670		XP_006249536.1	151576
NP_077362.1	84283		NP_001258130.1	27824.5		NP_001098083.1	92794		NP_036951.1	84283		NP_434684.1	27824.5		XP_006232331.1	92794		XP_006239196.1	84283		RANDOM1439	27824.5
NP_446447.2	74912		XP_006257438.1	68907		XP_006254716.1	9977		NP_001009668.1	74912		NP_001013053.1	68907		NP_001102745.1	9977		NP_542961.2	74912		RANDOM42216	68907
NP_058792.1	101213		NP_058735.1	30391		XP_006232332.1	47269		NP_001102954.1	101213		NP_001014102.1	30391		NP_036866.1	47269		NP_445943.1	101213		RANDOM4759	30391
NP_001007603.1	75687		NP_077813.1	27782		NP_001020868.1	67519		NP_062198.1	75687		NP_112646.1	27782		NP_001019449.1	67519		NP_072106.1	75687		RANDOM51588	27782
NP_387502.1	78993		XP_006232332.1	40013		NP_001013203.1	45471		NP_058771.2	78993		NP_058960.2	40013		NP_001030027.1	45471		NP_062001.1	78993		RANDOM6766	40013
NP_001103609.1	194884		XP_006236050.1	14197		NP_071785.1	28084.5		NP_037098.1	194884		NP_059017.1	14197		NP_059008.1	28084.5		XP_006227775.1	194884		RANDOM19514	14197
XP_006256651.1	72912		NP_001103370.1	40151		XP_006221235.1	386148		NP_446062.1	72912		XP_006234102.1	40151		XP_006251723.1	386148		NP_001019910.1	72912		RANDOM55945	40151
NP_001099706.1	58079		XP_006240461.1	19921		NP_077368.2	15363		NP_112326.1	58079		XP_002729551.1	19921		XP_006245247.1	15363		NP_062054.1	58079		RANDOM157	19921
NP_001123977.1	82183.5		NP_001128306.1	26711		XP_006251600.1	56548		NP_001004220.1	82183.5		NP_001002805.1	26711		XP_006236906.1	56548		XP_006250547.1	82183.5		RANDOM32261	26711
XP_006236320.1	73327.1		NP_112402.1	57501		XP_002727001.1	10031		NP_446028.1	73327.1		NP_036869.1	57501		XP_006255693.1	10031		XP_006256674.1	73327.1		RANDOM42050	57501
XP_006253737.1	27112		XP_001070753.1	30876		XP_006236695.1	52255		NP_001004250.1	27112		XP_006233291.1	30876		NP_112620.2	52255		XP_006226557.1	27112		RANDOM8350	30876
NP_036714.2	90007		NP_058831.1	20124		NP_072106.1	46051		XP_006246661.1	90007		NP_058929.1	20124		NP_476481.1	46051		XP_006236482.1	90007		RANDOM40123	20124
NP_001098083.1	40839		NP_113903.1	154096		NP_001094012.1	133542		NP_037081.2	40839		XP_006232586.1	154096		NP_001178882.1	133542		NP_620244.1	40839		RANDOM31060	154096
XP_003752770.1	21972		XP_006249448.1	45077		XP_006240579.1	25544		NP_001009628.1	21972		NP_001012197.2	45077		XP_006236050.1	25544		XP_006253190.1	21972		XP_006241515.1	45077
NP_001013130.1	54470		NP_113863.2	68417		NP_001013072.1	15509		NP_075581.1	54470		NP_569093.2	68417		NP_958824.1	15509		XP_006234102.1	54470		XP_006235902.1	68417
NP_001029099.1	66103		NP_599229.1	15533.5		NP_596895.1	38512		NP_445770.1	66103		XP_002727181.1	15533.5		NP_062060.1	38512		XP_006229410.1	66103		XP_006220929.1	15533.5
NP_071551.2	100203		XP_006234414.1	32317		NP_058736.1	18946.5		XP_001053017.1	100203		NP_001100145.1	32317		XP_006226557.1	18946.5		XP_006222928.1	100203		RANDOM58308	32317
NP_001093628.1	46538.8		XP_006255693.1	29451		XP_002726365.1	67868		NP_001264179.1	46538.8		NP_001005884.1	29451		NP_899162.1	67868		XP_006227778.1	46538.8		RANDOM22379	29451
NP_036702.1	61316		XP_006235777.1	30891.2		NP_062245.2	96516		NP_001264182.1	61316		XP_006241265.1	30891.2		NP_075213.2	96516		NP_665722.2	61316		XP_006251249.1	30891.2
XP_006234414.1	54040		XP_215375.5	166397		XP_006223830.1	13054		NP_446054.1	54040		XP_006236050.1	166397		NP_446386.2	13054		XP_006230693.1	54040		XP_006232332.1	166397
NP_071966.1	61671		XP_001079629.2	119676		XP_006240324.1	184105		NP_803175.1	61671		XP_006231448.1	119676		XP_006247470.1	184105		NP_001019541.1	61671		RANDOM42873	119676
XP_006232586.1	158621		XP_002729272.1	7611		NP_062242.2	41434		NP_476545.2	158621		RANDOM55871	7611		XP_006247469.1	41434		NP_001103085.1	158621		RANDOM29923	7611
NP_062054.1	37074		NP_001099187.1	75338		NP_001011939.1	59873		NP_114021.2	37074		NP_001178811.1	75338		NP_114039.1	59873		XP_006250449.1	37074		RANDOM43991	75338
NP_110455.1	59668		XP_006227117.1	9968.2		NP_062054.1	17238		XP_006240416.1	59668		RANDOM23914	9968.2		NP_001008825.1	17238		RANDOM50077	59668		RANDOM43706	9968.2
NP_001099187.1	87792		NP_001006967.1	39719		NP_808789.1	43652		NP_620799.1	87792		RANDOM28120	39719		NP_001264161.1	43652		RANDOM31124	87792		NP_072129.2	39719
XP_006232332.1	64823		XP_006236695.1	23520.5		NP_001178814.1	29349		NP_036828.2	64823		RANDOM3263	23520.5		NP_059017.1	29349		RANDOM35170	64823		NP_001012197.2	23520.5
NP_001006958.1	57536		NP_113964.2	39824		XP_002725929.1	970		XP_006244994.1	57536		RANDOM34019	39824		NP_001013130.1	970		RANDOM38452	57536		XP_006228752.1	39824
NP_058897.1	51901		NP_001128009.1	27220		XP_006224149.1	5234		NP_112416.1	51901		RANDOM34991	27220		NP_072106.1	5234		XP_006227965.1	51901		NP_112267.1	27220
XP_006242489.1	20226.1		XP_006237562.1	45712		RANDOM55890	11172		NP_476534.1	20226.1		RANDOM2955	45712		NP_001008519.1	11172		RANDOM13057	20226.1		XP_006229119.1	45712
NP_058834.1	44050		NP_001014157.1	38694		RANDOM2692	11172		NP_058865.1	44050		RANDOM46887	38694		XP_006240803.1	11172		RANDOM6746	44050		RANDOM7450	38694
NP_062140.1	95437		NP_059017.1	24866		XP_006222965.1	7075		NP_511178.1	95437		RANDOM59908	24866		NP_112402.1	7075		XP_006240351.1	95437		XP_006240960.1	24866
NP_001159408.1	38853		NP_036702.1	134846		RANDOM30373	7075		NP_001093955.1	38853		RANDOM18605	134846		XP_006256674.1	7075		XP_006245909.1	38853		XP_006256426.1	134846
XP_006253190.1	88482		NP_074042.1	37787		RANDOM55317	7075		NP_570111.1	88482		RANDOM34061	37787		XP_006242408.1	7075		RANDOM51721	88482		NP_062001.1	37787
NP_001095888.1	38681.9		NP_058834.1	19454.5		NP_775170.1	42214		NP_899163.1	38681.9		XP_006248354.1	19454.5		XP_006229118.1	42214		RANDOM53245	38681.9		RANDOM21559	19454.5
NP_114039.1	35207		XP_006247997.1	10560		RANDOM11345	4536		NP_445817.1	35207		RANDOM10801	10560		XP_006245909.1	4536		RANDOM16535	35207		NP_058725.1	10560
NP_665722.2	207849		XP_006234102.1	46521		XP_006245909.1	425508		NP_037309.1	207849		RANDOM30362	46521		RANDOM34061	425508		RANDOM49349	207849		RANDOM59584	46521
NP_062001.1	38169.7		NP_112645.1	35588.8		RANDOM41762	15932		NP_001007621.1	38169.7		RANDOM38594	35588.8		RANDOM38594	15932		XP_006246884.1	38169.7		XP_006229391.1	35588.8
NP_113971.1	59332.5		XP_006250449.1	55463		NP_001094160.1	52326		NP_001020317.1	59332.5		RANDOM29703	55463		XP_006234258.1	52326		RANDOM18807	59332.5		NP_150237.1	55463
NP_001153211.1	63351.7		XP_006220918.1	108393		XP_006251599.1	42214		NP_445743.2	63351.7		RANDOM45392	108393		RANDOM42062	42214		RANDOM383	63351.7		NP_036738.1	108393
NP_058736.1	36844		NP_077814.1	76926.5		RANDOM34061	42214		NP_036736.1	36844		RANDOM21347	76926.5		NP_037326.1	42214		RANDOM31988	36844		NP_112413.2	76926.5
NP_037130.1	75743		NP_001013142.1	14576.5		NP_037326.1	43637		NP_001008888.1	75743		RANDOM20007	14576.5		NP_113708.1	43637		RANDOM29703	75743		NP_067599.1	14576.5
XP_006231424.1	49170.8		NP_112354.1	37031.3		XP_006229118.1	52326		NP_036630.1	49170.8		RANDOM51999	37031.3		RANDOM383	52326		XP_006232747.1	49170.8		NP_062056.1	37031.3
XP_006251249.1	103848		NP_072106.1	55837		RANDOM37470	4536		NP_620242.1	103848		RANDOM24578	55837		RANDOM53579	4536		RANDOM17088	103848		NP_112266.1	55837
NP_001009290.1	85814		XP_003752091.1	6267		NP_446259.1	8689		NP_001099623.1	85814		NP_001019941.1	6267		NP_446072.2	8689		RANDOM42062	85814		NP_001106694.1	6267
XP_006230888.1	23551		XP_006224890.1	17413		RANDOM508	1173		NP_037234.2	23551		XP_006231564.1	17413		RANDOM8019	1173		RANDOM56295	23551		XP_006243449.1	17413
NP_001099588.1	44628.6		NP_001100058.1	31851		RANDOM56023	4536		NP_059024.1	44628.6		XP_006242457.1	31851		RANDOM50839	4536		RANDOM18405	44628.6		NP_062085.1	31851
NP_036866.1	92658		XP_006256674.1	89881		RANDOM13369	1173		NP_446252.1	92658		XP_006242387.1	89881		RANDOM26901	1173		RANDOM53169	92658		NP_058704.1	89881
XP_006254293.1	38989		NP_001258034.1	63931		RANDOM46838	2990		XP_001078857.1	38989		NP_899162.1	63931		RANDOM45916	2990		XP_003749662.1	38989		NP_001007723.1	63931
NP_446222.1	307802		NP_647540.1	44282		RANDOM17088	20274		NP_445749.1	307802		NP_001008811.1	44282		RANDOM29924	20274		NP_446233.2	307802		NP_001121124.1	44282
NP_001094304.1	38498		NP_114039.1	35768		RANDOM16535	20274		NP_001006971.1	38498		XP_002729895.2	35768		RANDOM18409	20274		XP_003751587.2	38498		NP_001030329.2	35768
NP_062259.2	98929		NP_062242.2	61490		NP_001164076.1	11629		XP_006249447.1	98929		NP_001099180.2	61490		RANDOM11345	11629		RANDOM31075	98929		NP_599153.2	61490
NP_071981.1	34791		NP_001007146.1	39333		RANDOM17830	11629		NP_112313.1	34791		RANDOM3105	39333		RANDOM18336	11629		RANDOM2192	34791		XP_006252013.1	39333
NP_071782.1	33795		NP_446447.2	36624		RANDOM47983	8689		TRYP_PIG	33795		XP_006224826.1	36624		RANDOM18482	8689		RANDOM54699	33795		NP_112406.1	36624
XP_006253617.1	77884.6		XP_006232671.1	16719		RANDOM54699	4536		NP_036661.3	77884.6		RANDOM25257	16719		RANDOM54832	4536		RANDOM23341	77884.6		NP_599191.1	16719
NP_476481.1	54581		NP_570090.2	50933		RANDOM34132	4536		NP_001178534.1	54581		RANDOM50077	50933		RANDOM13800	4536		RANDOM49225	54581		NP_058840.1	50933
XP_006256674.1	160771		NP_001100995.1	37394		RANDOM18409	4536		NP_059002.2	160771		RANDOM31761	37394		RANDOM35441	4536		RANDOM11345	160771		XP_006237677.1	37394
NP_001008218.1	33151.5		XP_006231425.1	18842		RANDOM31004	4536		XP_006228853.1	33151.5		RANDOM18082	18842		RANDOM6312	4536		NP_001178750.1	33151.5		NP_036727.1	18842
XP_006244706.1	44467		XP_006223802.1	9503		NP_001095275.1	4536		NP_062164.1	44467		NP_001100225.2	9503		NP_001182605.1	4536		RANDOM18482	44467		NP_077374.2	9503
XP_001067239.2	63407		NP_001071053.1	134648		RANDOM25296	4536		XP_002729147.1	63407		RANDOM34142	134648		RANDOM58451	4536		RANDOM19550	63407		XP_006252012.1	134648
XP_006231646.1	18862.5		XP_006242242.1	47037		RANDOM57019	4536		NP_001013128.1	18862.5		RANDOM20259	47037		RANDOM6896	4536		RANDOM54832	18862.5		NP_036662.1	47037
NP_001005383.1	32932		RANDOM17461	19409		RANDOM19550	4536		NP_071956.2	32932		RANDOM58532	19409		RANDOM58370	4536		RANDOM34233	32932		XP_344600.4	19409
XP_006226557.1	47408		RANDOM9763	19409		RANDOM29924	4536		NP_001094481.1	47408		RANDOM24990	19409		XP_006224913.1	4536		RANDOM35186	47408		NP_075211.2	19409
NP_001007146.1	89720		RANDOM26408	19409		RANDOM53169	128340		NP_446038.1	89720		RANDOM21549	19409		RANDOM8024	128340		NP_001100004.2	89720		XP_006222494.1	19409
NP_001011907.1	61936		XP_003754133.1	78192		RANDOM9762	4536		NP_110453.3	61936		XP_006236148.1	78192		RANDOM30924	4536		NP_001182605.1	61936		NP_942071.1	78192
XP_006233291.1	146373		XP_006240351.1	54972		RANDOM52128	4638		NP_001013079.1	146373		NP_062056.1	54972		RANDOM9761	4638		XP_006255372.1	146373		NP_036627.1	54972
NP_001020868.1	87874		XP_006256437.1	1702		RANDOM38402	4536		XP_006253546.1	87874		NP_150237.1	1702		RANDOM12542	4536		RANDOM18418	87874		NP_001014183.1	1702
NP_001020446.1	20468		XP_006245909.1	326822		RANDOM54832	4536		NP_077325.2	20468		NP_062085.1	326822		RANDOM22023	4536		RANDOM49557	20468		NP_036686.2	326822
XP_003752811.1	188664		RANDOM41762	18079		NP_653351.1	4536		NP_077327.1	188664		NP_036738.1	18079		RANDOM26980	4536		RANDOM37537	188664		XP_006239506.1	18079
NP_058831.1	18935		XP_003753194.1	1702		RANDOM18418	4536		XP_001066541.1	18935		NP_112413.2	1702		RANDOM16535	4536		RANDOM6312	18935		NP_058932.1	1702
NP_665885.1	32449.5		XP_006256825.1	1702		NP_001102138.1	4536		NP_001121052.1	32449.5		NP_001120921.1	1702		XP_006229598.1	4536		RANDOM55398	32449.5		NP_036951.1	1702
XP_006248558.1	6095		RANDOM49432	18079		RANDOM58451	4536		NP_001099960.1	6095		XP_002728578.1	18079		NP_001099588.1	4536		RANDOM40108	6095		NP_569117.1	18079
XP_006250449.1	65000		RANDOM25259	1702		RANDOM9752	4536		XP_003752203.1	65000		NP_037228.1	1702		NP_001099583.1	4536		RANDOM37053	65000		XP_001075173.1	1702
XP_003751742.1	40777		XP_006221322.1	1702		RANDOM50894	4536		XP_006232173.1	40777		NP_001007723.1	1702		NP_037322.1	4536		RANDOM57140	40777		XP_003753106.1	1702
NP_001099480.1	38102		RANDOM24045	4666		RANDOM16068	4536		NP_620262.2	38102		NP_001030329.2	4666		RANDOM35628	4536		RANDOM39402	38102		NP_150238.1	4666
XP_006231432.1	57333.2		RANDOM31988	5747		RANDOM57140	4536		NP_001101264.2	57333.2		NP_001106694.1	5747		RANDOM27058	4536		RANDOM38268	57333.2		NP_058721.1	5747
NP_620244.1	25415		RANDOM58227	18079		XP_006224913.1	4536		NP_001004225.1	25415		XP_001061734.2	18079		RANDOM39414	4536		NP_001177993.1	25415		NP_072173.1	18079
XP_001079629.2	80600		NP_001182605.1	18079		RANDOM55398	4536		NP_113791.1	80600		NP_599191.1	18079		XP_006245065.1	4536		RANDOM42627	80600		NP_075581.1	18079
XP_215375.5	119074		XP_006237335.1	1702		RANDOM45861	4536		NP_071957.1	119074		XP_006243449.1	1702		NP_001011939.1	4536		RANDOM39200	119074		NP_077076.1	1702
NP_112262.1	48057		RANDOM53276	54398		RANDOM22023	4536		NP_001103960.1	48057		XP_002726247.1	54398		XP_006247607.1	4536		RANDOM31956	48057		NP_620242.1	54398
NP_062203.1	79985		XP_006255233.1	1702		RANDOM47481	4536		NP_647553.1	79985		XP_003753106.1	1702		NP_001009653.1	4536		RANDOM1897	79985		NP_059024.1	1702
NP_001004442.1	49536		XP_006243651.1	18079		RANDOM13800	4536		NP_036696.2	49536		NP_036971.1	18079		NP_446003.1	4536		RANDOM55791	49536		NP_037067.1	18079
NP_001012027.1	93782		NP_001009405.1	1702		RANDOM51275	4536		XP_006233484.1	93782		NP_067599.1	1702		NP_113863.2	4536		XP_006247065.1	93782		NP_058746.1	1702
NP_599229.1	32700		XP_006252469.1	1702		RANDOM35566	120473		NP_445847.1	32700		XP_006222494.1	1702		NP_001102857.1	120473		RANDOM22956	32700		NP_001009668.1	1702
NP_058869.1	58024		RANDOM45926	18079		RANDOM34233	4536		NP_001006973.1	58024		NP_942071.1	18079		RANDOM14247	4536		RANDOM8560	58024		XP_006249901.1	18079
NP_036652.1	63900		XP_006221235.1	373652		NP_001012197.2	22691		NP_001029277.1	63900		NP_599153.2	373652		XP_006222543.1	22691		RANDOM35054	63900		NP_445817.1	373652
XP_006240740.1	33993		XP_006249540.1	1702		RANDOM22274	7188		XP_006233485.1	33993		XP_006252013.1	1702		XP_006236773.1	7188		RANDOM10388	33993		NP_001004220.1	1702
XP_006249942.1	39937		XP_006246884.1	102014		XP_006239340.1	6663		NP_058747.1	39937		XP_006252015.1	102014		NP_036867.1	6663		RANDOM54992	39937		NP_001004225.1	102014
XP_006250956.1	30586		RANDOM55317	7390		NP_058725.1	5237		NP_058827.3	30586		XP_006252012.1	7390		XP_006243882.1	5237		RANDOM55490	30586		NP_114021.2	7390
NP_001014084.1	34334.5		RANDOM19517	1702		NP_001099736.1	46004		NP_058701.2	34334.5		NP_001102965.1	1702		NP_001008802.2	46004		XP_006229119.1	34334.5		NP_037309.1	1702
XP_006251919.1	22042		RANDOM2046	18079		RANDOM10339	46004		XP_003752993.1	22042		NP_001121124.1	18079		XP_006242457.1	46004		RANDOM26091	22042		NP_803175.1	18079
NP_001099275.1	18285		XP_006235705.1	354011		RANDOM15205	46004		NP_062256.1	18285		NP_036727.1	354011		RANDOM9750	46004		XP_006256426.1	18285		NP_001264181.1	354011
NP_001103085.1	81893		RANDOM39858	17799		RANDOM17456	4638		NP_665726.1	81893		XP_006243450.1	17799		XP_003749876.1	4638		NP_037351.1	81893		NP_058771.2	17799
NP_112646.1	238586		XP_006255083.1	19147		NP_001178750.1	4536		NP_037184.1	238586		NP_075581.1	19147		NP_001008805.1	4536		RANDOM58495	238586		XP_006240416.1	19147
XP_006247998.1	28299.5		RANDOM16535	19147		NP_446059.1	14587		NP_446204.2	28299.5		XP_006251278.1	19147		NP_062056.1	14587		XP_006229392.1	28299.5		NP_036703.2	19147
XP_006227153.1	136179		XP_006256427.1	8507		NP_596915.1	23069		NP_036770.1	136179		NP_001099487.1	8507		NP_112413.2	23069		NP_037322.1	136179		NP_001009480.1	8507
XP_006234100.1	87346		RANDOM59491	25866		XP_006228752.1	9150		XP_006232330.1	87346		NP_077374.2	25866		NP_036738.1	9150		RANDOM35628	87346		NP_476556.2	25866
XP_006255693.1	29353		RANDOM8347	25866		NP_001009275.1	12711		XP_006252707.1	29353		NP_036662.1	25866		NP_062085.1	12711		RANDOM10339	29353		XP_006246662.1	25866
NP_001014249.1	28704		RANDOM45386	25866		XP_346004.4	22579		NP_062249.1	28704		NP_001014183.1	25866		NP_150237.1	22579		RANDOM39858	28704		NP_570111.1	25866
NP_001011915.1	37618		RANDOM26901	35375		NP_001005889.2	22225		XP_006241591.1	37618		NP_150238.1	35375		NP_001030329.2	22225		XP_003754401.1	37618		XP_003748934.1	35375
NP_071797.1	17831		XP_006249415.1	1012		RANDOM54702	1441		NP_955417.1	17831		NP_058840.1	1012		NP_001007723.1	1441		NP_036765.2	17831		NP_476545.2	1012
NP_037046.1	111764		XP_006249411.1	1012		XP_006240326.1	91342		NP_569112.1	111764		NP_058704.1	1012		NP_037228.1	91342		NP_112267.1	111764		NP_445749.1	1012
XP_006220918.1	210024		NP_113971.1	10835		NP_036738.1	7036849		NP_114054.1	210024		XP_006228857.1	10835		NP_599191.1	7036849		RANDOM18222	210024		NP_001007621.1	10835
XP_006235275.1	4004		NP_058725.1	10835		NP_150237.1	3.75372e+06		XP_006230741.1	4004		NP_072173.1	10835		NP_067599.1	3.75372e+06		RANDOM21800	4004		NP_620806.1	10835
XP_006224341.1	86747		RANDOM59244	67890		NP_112413.2	9756627		NP_112287.1	86747		NP_569117.1	67890		NP_001120921.1	9756627		RANDOM58451	86747		NP_112416.1	67890
XP_006251823.1	22590		XP_006229391.1	67890		NP_001030329.2	7115198		NP_036724.1	22590		NP_036951.1	67890		NP_001104739.1	7115198		RANDOM20937	22590		NP_062198.1	67890
NP_001034111.1	32121		XP_006236148.1	7086		NP_112266.1	9326164		NP_445742.1	32121		XP_006230273.1	7086		XP_006243449.1	9326164		RANDOM8377	32121		NP_446028.1	7086
NP_036668.1	85571		RANDOM30362	21433		NP_001106694.1	3.54592e+06		NP_620198.1	85571		NP_062256.1	21433		NP_058704.1	3.54592e+06		NP_001011939.1	85571		XP_003748730.1	21433
NP_001099855.1	21117		RANDOM12309	17799		NP_067599.1	5209134		NP_001103077.1	21117		NP_058721.1	17799		NP_001121124.1	5209134		RANDOM53626	21117		NP_001004250.1	17799
NP_001099501.1	5921		XP_006243775.1	35817		NP_001007723.1	3.92374e+06		NP_058797.1	5921		NP_001099879.1	35817		XP_002726247.1	3.92374e+06		RANDOM10550	5921		NP_445743.2	35817
NP_001124461.1	41603		RANDOM32160	35817		NP_037228.1	3.60491e+06		XP_006221274.1	41603		NP_001006971.1	35817		NP_077374.2	3.60491e+06		XP_006233339.1	41603		NP_001138745.1	35817
XP_006230817.1	56984.5		RANDOM1390	35817		NP_001121124.1	8254934		NP_001013875.1	56984.5		NP_075211.2	35817		NP_599153.2	8254934		RANDOM54629	56984.5		NP_036661.3	35817
XP_006250494.1	34340		XP_006239893.1	35817		XP_006243449.1	9234715		NP_997475.1	34340		NP_803175.1	35817		NP_075581.1	9234715		RANDOM45798	34340		XP_006249447.1	35817
NP_072106.1	92456		RANDOM33090	35817		NP_599191.1	11416479		XP_006240518.1	92456		NP_037309.1	35817		XP_006252013.1	11416479		XP_001060106.1	92456		NP_001102954.1	35817
NP_445943.1	91103		RANDOM39848	35817		NP_058704.1	5516500		XP_006240519.1	91103		NP_058746.1	35817		NP_150238.1	5516500		RANDOM35441	91103		NP_620799.1	35817
NP_001012044.1	35487		NP_036867.1	3380		XP_006252013.1	32734237		NP_001006982.2	35487		NP_112416.1	3380		NP_036971.1	32734237		RANDOM34378	35487		XP_006234565.1	3380
RANDOM10801	95397		XP_006256552.1	3380		NP_036971.1	1748115		NP_001017486.1	95397		NP_001019516.1	3380		XP_006252012.1	1748115		XP_006220921.1	95397		NP_001128630.1	3380
RANDOM59835	173127		NP_001178814.1	7790		XP_344600.4	1.20191e+06		NP_036792.2	173127		XP_006249901.1	7790		NP_075211.2	1.20191e+06		RANDOM5147	173127		NP_036630.1	7790
RANDOM33380	6601		NP_996729.1	2301		XP_006252012.1	30667296		NP_001013145.1	6601		NP_001009668.1	2301		NP_036662.1	30667296		XP_006243501.1	6601		NP_071565.2	2301
RANDOM35828	130488		NP_113802.2	3153		NP_001120921.1	4515299		XP_006239851.1	130488		XP_006240907.1	3153		XP_006237677.1	4515299		RANDOM2390	130488		NP_112326.1	3153
RANDOM38594	43268		XP_006224686.1	1039		XP_006237677.1	4.90012e+06		XP_006247959.1	43268		NP_570111.1	1039		XP_006243450.1	4.90012e+06		NP_071519.2	43268		NP_037098.1	1039
RANDOM42062	36842		RANDOM10339	67890		NP_036662.1	4980057		XP_006237862.1	36842		NP_114021.2	67890		NP_001014183.1	4980057		RANDOM18180	36842		NP_446062.1	67890
XP_006221235.1	429767		XP_006236760.1	4356		NP_077374.2	7324776		NP_113737.1	429767		NP_445967.1	4356		NP_058840.1	7324776		XP_006221410.1	429767		NP_476534.1	4356
RANDOM33906	36842		NP_036738.1	7640864		NP_599153.2	7056948		XP_006229299.1	36842		NP_620806.1	7640864		NP_072173.1	7056948		RANDOM20903	36842		NP_001093955.1	7640864
XP_006249997.1	19518		NP_001030329.2	7393760		NP_942071.1	1.49607e+06		XP_006249344.1	19518		NP_001004250.1	7393760		NP_036951.1	1.49607e+06		RANDOM20541	19518		NP_037234.2	7393760
RANDOM34153	15216		NP_001007723.1	3288533		NP_075581.1	6143451		NP_037030.1	15216		NP_058932.1	3288533		NP_037067.1	6143451		NP_446244.1	15216		XP_006222360.1	3288533
RANDOM383	53564		NP_037228.1	3002071		NP_001014183.1	6258341		NP_001102915.1	53564		NP_077076.1	3002071		NP_001009668.1	6258341		RANDOM1193	53564		NP_001013079.1	3002071
RANDOM51091	6601		NP_062056.1	8739538		NP_001104811.1	675900		NP_072116.1	6601		NP_058771.2	8739538		NP_001258465.1	675900		RANDOM35313	6601		NP_036770.1	8739538
RANDOM54510	15216		NP_150237.1	3.05669e+06		NP_058721.1	2.66703e+06		NP_001100718.1	15216		NP_997681.1	3.05669e+06		NP_058721.1	2.66703e+06		RANDOM47154	15216		NP_446054.1	3.05669e+06
RANDOM45547	15216		NP_062085.1	6.9365e+06		XP_006254181.1	530162		XP_006233327.1	15216		XP_006239505.1	6.9365e+06		XP_001061734.2	530162		RANDOM50341	15216		NP_001006971.1	6.9365e+06
RANDOM56306	34834		NP_112413.2	5893948		NP_058840.1	2832755		NP_599161.2	34834		NP_001103378.1	5893948		NP_942071.1	2832755		RANDOM28013	34834		XP_001078857.1	5893948
RANDOM39401	24192		NP_067599.1	6439018		NP_036951.1	3401236		NP_001005550.1	24192		XP_006249447.1	6439018		NP_037309.1	3401236		RANDOM42033	24192		NP_036736.1	6439018
XP_006223737.1	1072		NP_112406.1	5.35962e+06		XP_002726247.1	2168504		NP_037067.1	1072		NP_036703.2	5.35962e+06		XP_006228857.1	2168504		NP_001102089.1	1072		XP_006252706.1	5.35962e+06
RANDOM42601	23750		XP_006243449.1	9.37881e+06		NP_150238.1	2499079		NP_113698.1	23750		NP_476534.1	9.37881e+06		NP_620242.1	2499079		NP_036738.1	23750		XP_006230741.1	9.37881e+06
RANDOM2690	6601		XP_006243448.1	8200584		NP_075211.2	2154815		NP_997477.1	6601		XP_006239506.1	8200584		NP_001103378.1	2154815		NP_062056.1	6601		NP_110453.3	8200584
RANDOM20958	43805		XP_006252013.1	37432721		NP_001009668.1	1952449		NP_058792.1	43805		NP_036828.2	37432721		NP_036686.2	1952449		NP_112266.1	43805		NP_001121052.1	37432721
RANDOM8347	34419		NP_058704.1	4633145		XP_006228857.1	610046		XP_006239239.1	34419		XP_006251816.1	4633145		XP_006239506.1	610046		NP_150237.1	34419		NP_114054.1	4633145
RANDOM20835	6601		XP_006252012.1	30839661		XP_006230273.1	2499554		NP_058682.2	6601		NP_001009628.1	30839661		NP_001007621.1	2499554		NP_112413.2	6601		NP_077327.1	30839661
NP_001099454.1	6601		NP_599153.2	7099074		NP_036627.1	3138702		XP_006232994.1	6601		NP_476556.2	7099074		NP_058932.1	3138702		NP_062085.1	6601		NP_446038.1	7099074
RANDOM13485	34419		XP_002726247.1	3325494		NP_072173.1	789354		NP_037205.2	34419		NP_071565.2	3325494		XP_578415.2	789354		NP_001007723.1	34419		NP_059002.2	3325494
RANDOM55250	6601		NP_001106694.1	1.92783e+06		NP_037309.1	2627311		NP_001017461.1	6601		NP_620238.1	1.92783e+06		XP_003754003.1	2627311		NP_037228.1	6601		NP_001103960.1	1.92783e+06
RANDOM21559	6601		NP_001121124.1	5643141		XP_006251816.1	1436190		NP_001094009.1	6601		NP_037098.1	5643141		XP_006240416.1	1436190		NP_001030329.2	6601		NP_001012130.1	5643141
RANDOM17494	6601		NP_599191.1	7662654		NP_569117.1	1812890		NP_037320.1	6601		NP_001004220.1	7662654		NP_114021.2	1812890		NP_001121124.1	6601		NP_077325.2	7662654
RANDOM18221	6601		NP_942071.1	1079362		NP_037067.1	2289828		XP_006240167.1	6601		NP_036744.1	1079362		NP_569117.1	2289828		XP_006243449.1	6601		NP_001178534.1	1079362
XP_006250522.1	6601		NP_077374.2	7227817		XP_006239505.1	1.35272e+06		NP_036714.2	6601		NP_445749.1	7227817		XP_006249901.1	1.35272e+06		NP_067599.1	6601		NP_037264.1	7227817
RANDOM42050	6601		XP_001061734.2	1015989		XP_006239506.1	1.21338e+06		NP_434684.1	6601		NP_620799.1	1015989		NP_036703.2	1.21338e+06		NP_001104739.1	6601		XP_006232330.1	1015989
RANDOM55964	6601		XP_344600.4	1473384		NP_058932.1	1007274		XP_006232809.1	6601		NP_445770.1	1473384		NP_037081.2	1007274		NP_599153.2	6601		NP_445742.1	1473384
RANDOM58308	6601		NP_036662.1	4077796		NP_001004225.1	1607817		NP_037215.1	6601		NP_073198.1	4077796		NP_058771.2	1607817		XP_001061734.2	6601		NP_036792.2	4077796
RANDOM35184	6601		NP_001014183.1	4990398		NP_059024.1	1109261		NP_001099939.1	6601		NP_062198.1	4990398		NP_803175.1	1109261		XP_006252013.1	6601		NP_001029277.1	4990398
RANDOM54136	6601		NP_075581.1	5596624		NP_036703.2	1690265		NP_001099764.1	6601		XP_002727490.1	5596624		NP_059024.1	1690265		XP_002728578.1	6601		NP_071957.1	5596624
RANDOM31363	6601		XP_006254044.1	491325		NP_001004220.1	920306		NP_001029298.1	6601		XP_006240416.1	491325		NP_058746.1	920306		NP_599191.1	6601		NP_001099623.1	491325
RANDOM10111	6601		XP_578415.2	491325		NP_077076.1	1148500		NP_112376.1	6601		NP_001102954.1	491325		NP_001004250.1	1148500		NP_036971.1	6601		XP_006252707.1	491325
RANDOM58345	6601		NP_150238.1	1810313		XP_006240416.1	1542257		NP_036709.1	6601		NP_037081.2	1810313		NP_001004220.1	1542257		NP_077374.2	6601		NP_001008888.1	1810313
RANDOM27831	6601		NP_075211.2	1527394		NP_062256.1	643054		NP_001101511.1	6601		XP_006246662.1	1527394		NP_570111.1	643054		NP_001104811.1	6601		XP_002729147.1	1527394
RANDOM30199	6601		XP_003752370.1	1435988		NP_570111.1	2212027		NP_001101857.2	6601		NP_445743.2	1435988		NP_071565.2	2212027		XP_006222494.1	6601		XP_006229299.1	1435988
RANDOM20633	6601		NP_036727.1	4.09764e+06		NP_445743.2	1378611		XP_006251666.1	6601		NP_476443.1	4.09764e+06		NP_445749.1	1378611		XP_006254181.1	6601		NP_647553.1	4.09764e+06
RANDOM42255	5230		NP_036627.1	2670451		NP_114021.2	741372		XP_006239433.1	5230		NP_001128630.1	2670451		NP_476534.1	741372		XP_006252012.1	5230		XP_002725581.1	2670451
RANDOM17830	5230		XP_006230273.1	2088905		NP_511178.1	1197908		NP_063969.1	5230		NP_476545.2	2088905		NP_112416.1	1197908		NP_058704.1	5230		NP_955417.1	2088905
RANDOM55375	2628		NP_058840.1	2425969		NP_001006971.1	1418369		NP_075591.1	2628		NP_446054.1	2425969		XP_006240907.1	1418369		NP_620242.1	2628		XP_006230739.1	2425969
RANDOM186	6601		XP_006249901.1	3441751		NP_071565.2	1536508		NP_071579.1	6601		NP_077327.1	3441751		NP_445743.2	1536508		NP_075211.2	6601		XP_006233484.1	3441751
NP_071852.2	1072		XP_006251816.1	882708		NP_476484.1	406441		NP_620238.1	1072		NP_446038.1	882708		NP_620806.1	406441		NP_036662.1	1072		XP_006249545.1	882708
RANDOM55040	6963		NP_001007621.1	1147566		NP_001264179.1	554242		NP_113870.1	6963		NP_001128629.1	1147566		NP_001006971.1	554242		NP_150238.1	6963		NP_071956.2	1147566
XP_006244162.1	9860		NP_001004225.1	1676734		XP_006240907.1	988218		NP_037047.2	9860		XP_002725505.1	1676734		XP_006249447.1	988218		XP_006237677.1	9860		NP_058682.2	1676734
XP_006242022.1	6963		NP_037067.1	1675053		XP_006246661.1	976019		NP_001029139.1	6963		XP_001053017.1	1675053		NP_445817.1	976019		NP_037067.1	6963		XP_217678.1	1675053
RANDOM16535	12945		NP_058932.1	867735		NP_620806.1	396042		NP_001033064.2	12945		NP_446028.1	867735		NP_036770.1	396042		NP_058840.1	12945		XP_006233485.1	867735
RANDOM32231	6963		NP_001019516.1	3.38323e+06		NP_001004250.1	1254360		NP_775159.1	6963		NP_446062.1	3.38323e+06		NP_062256.1	1254360		NP_075581.1	6963		XP_006249342.1	3.38323e+06
RANDOM55053	6963		NP_062256.1	759293		NP_058746.1	867355		NP_037176.2	6963		NP_036714.2	759293		NP_001004225.1	867355		XP_006230273.1	6963		NP_112287.1	759293
RANDOM51265	6963		NP_036951.1	2613587		NP_620242.1	587155		NP_036652.1	6963		XP_003748934.1	2613587		NP_446062.1	587155		NP_001014183.1	6963		NP_997475.1	2613587
RANDOM6554	6963		NP_569117.1	1740081		NP_476556.2	2.97996e+06		NP_446090.1	6963		XP_006255803.1	1740081		NP_445967.1	2.97996e+06		NP_036686.2	6963		NP_062256.1	1740081
RANDOM24699	6963		NP_001004220.1	1417743		NP_803175.1	535281		NP_001094128.2	6963		NP_001264181.1	1417743		NP_036661.3	535281		XP_006239506.1	6963		NP_114176.3	1417743
RANDOM17088	12945		NP_001009668.1	1403313		NP_665726.1	477482		NP_071985.1	12945		NP_059024.1	1403313		NP_037098.1	477482		NP_058721.1	12945		NP_058865.1	1403313
RANDOM43101	6963		NP_001006971.1	1599683		NP_058771.2	1890348		NP_071976.1	6963		XP_006239850.1	1599683		XP_006230741.1	1890348		NP_072173.1	6963		XP_006249344.1	1599683
RANDOM1698	6963		NP_114021.2	750646		NP_476534.1	1260355		NP_001177167.1	6963		NP_598302.1	750646		NP_062198.1	1260355		NP_942071.1	6963		NP_062249.1	750646
RANDOM54109	6963		NP_476556.2	3.33576e+06		XP_006249901.1	3813573		NP_446380.1	6963		NP_570839.2	3.33576e+06		NP_899163.1	3813573		NP_037309.1	6963		NP_446204.2	3.33576e+06
NP_001100446.1	6963		NP_077076.1	1016361		NP_445967.1	1.04059e+06		NP_446316.1	6963		NP_445817.1	1016361		NP_077076.1	1.04059e+06		NP_058932.1	6963		NP_620262.2	1016361
RANDOM7817	6963		NP_803175.1	462833		NP_071957.1	704284		NP_446437.1	6963		NP_001093955.1	462833		XP_006232644.1	704284		NP_036703.2	6963		NP_113791.1	462833
RANDOM1331	6963		NP_001103378.1	1192681		XP_006234566.1	3217422		NP_036691.2	6963		NP_036661.3	1192681		NP_476484.1	3217422		XP_006228857.1	6963		NP_058701.2	1192681
RANDOM23031	6963		XP_006239506.1	961459		NP_059002.2	564996		NP_665885.1	6963		NP_112326.1	961459		NP_476545.2	564996		NP_001009668.1	6963		NP_037184.1	961459
XP_006235175.1	6963		NP_037309.1	1743286		NP_062198.1	7.92791e+06		XP_006223112.1	6963		NP_036736.1	1743286		NP_001128630.1	7.92791e+06		NP_569117.1	6963		XP_006235384.1	1743286
RANDOM45030	6963		NP_445743.2	1274975		XP_006249447.1	1210697		NP_065415.1	6963		NP_476455.1	1274975		NP_001009480.1	1210697		XP_006240907.1	6963		XP_006235386.1	1274975
XP_225143.5	6963		NP_112416.1	262753		NP_036661.3	1439745		NP_058729.2	6963		NP_071579.1	262753		NP_476443.1	1439745		XP_006249901.1	6963		NP_037143.2	262753
RANDOM7448	6963		NP_058721.1	1.85009e+06		NP_620238.1	421726		NP_001123977.1	6963		NP_058827.3	1.85009e+06		NP_112287.1	421726		NP_001099879.1	6963		NP_037320.1	1.85009e+06
RANDOM4193	6963		NP_059024.1	960371		NP_001102954.1	680264		XP_001057061.1	6963		NP_036696.2	960371		XP_006253546.1	680264		XP_006240416.1	6963		NP_001020317.1	960371
NP_001013137.1	1427		NP_570111.1	1863240		NP_445749.1	1517797		NP_112402.1	1427		NP_112287.1	1863240		NP_511178.1	1517797		NP_058746.1	1427		NP_058827.3	1863240
XP_006251571.1	3016		NP_058746.1	854139		NP_001121052.1	1069060		NP_001099311.1	3016		NP_037234.2	854139		XP_003748934.1	1069060		NP_001007621.1	3016		NP_001006973.1	854139
NP_001012197.2	10482		NP_001009480.1	429514		NP_001128630.1	7.4422e+06		NP_001094220.1	10482		NP_058797.1	429514		NP_001128629.1	7.4422e+06		NP_620806.1	10482		NP_001005550.1	429514
RANDOM55162	6963		NP_620242.1	766611		NP_036792.2	777376		XP_001071565.2	6963		XP_006232178.1	766611		NP_001102954.1	777376		HBBF_BOVIN	6963		NP_001103077.1	766611
RANDOM2819	6963		NP_001099623.1	197213		NP_037098.1	392886		NP_445822.1	6963		NP_001013128.1	197213		NP_446028.1	392886		NP_036951.1	6963		NP_001006982.2	197213
NP_113708.1	6963		NP_620238.1	485858		NP_446062.1	400234		NP_001128170.1	6963		XP_006255306.1	485858		XP_003752313.1	400234		NP_059024.1	6963		NP_071579.1	485858
RANDOM20328	6963		NP_036703.2	1209395		NP_036810.1	1.87252e+06		XP_003751683.1	6963		NP_059002.2	1209395		NP_570839.2	1.87252e+06		XP_006244994.1	6963		XP_006251508.1	1209395
XP_006220921.1	12599		NP_071565.2	1444879		NP_112287.1	1361062		XP_006238569.1	12599		NP_114054.1	1444879		NP_059002.2	1361062		NP_445743.2	12599		XP_006235678.1	1444879
RANDOM56224	26025		NP_620806.1	738121		NP_112416.1	301517		NP_036664.2	26025		XP_001078857.1	738121		XP_002725505.1	301517		XP_006246662.1	26025		NP_058797.1	738121
RANDOM18157	26025		NP_058771.2	1440236		NP_036770.1	1.79015e+06		NP_620266.1	26025		XP_006253546.1	1440236		NP_077327.1	1.79015e+06		NP_114021.2	26025		NP_569112.1	1440236
RANDOM9546	5817		NP_001264182.1	346727		NP_620799.1	284134		NP_542149.1	5817		NP_001099960.1	346727		NP_598302.1	284134		NP_001264179.1	5817		NP_072116.1	346727
RANDOM24496	9860		NP_001264179.1	483548		XP_006222360.1	1080557		XP_006250758.1	9860		NP_446252.1	483548		NP_001121052.1	1080557		NP_062256.1	9860		NP_665726.1	483548
RANDOM6684	5459		NP_445967.1	947211		NP_476443.1	632075		NP_001103370.1	5459		TRYP_PIG	947211		NP_036630.1	632075		NP_001004225.1	5459		NP_058747.1	947211
RANDOM55678	6963		XP_006249447.1	1248963		NP_570839.2	1286823		NP_001178623.1	6963		NP_071957.1	1248963		NP_665726.1	1286823		NP_476534.1	6963		NP_001101857.2	1248963
NP_001178814.1	10566		NP_037098.1	282255		XP_003752313.1	573301		NP_072129.2	10566		NP_001258046.1	282255		NP_001093955.1	573301		NP_001006971.1	10566		NP_001264190.1	282255
NP_037064.1	4112		NP_036661.3	1227251		XP_006239850.1	611708		XP_006243683.1	4112		NP_001005550.1	1227251		XP_006234566.1	611708		NP_058771.2	4112		NP_665724.1	1227251
NP_446059.1	7455		NP_445817.1	492968		XP_003748730.1	270572		NP_001025192.1	7455		NP_071956.2	492968		NP_620238.1	270572		XP_006232644.1	7455		NP_113870.1	492968
NP_001008825.1	29196		NP_445749.1	1295150		NP_445742.1	270325		XP_006253451.1	29196		NP_001163796.1	1295150		NP_110453.3	270325		XP_003748934.1	29196		NP_446090.1	1295150
NP_036867.1	13378		XP_006240416.1	1212634		NP_446038.1	399294		NP_001162612.1	13378		NP_665726.1	1212634		NP_647553.1	399294		NP_001004220.1	13378		NP_037117.1	1212634
NP_001013208.1	1461		NP_062198.1	8.87778e+06		XP_001078857.1	5.43214e+06		NP_058960.2	1461		NP_001006973.1	8.87778e+06		NP_071957.1	5.43214e+06		NP_803175.1	1461		NP_445847.1	8.87778e+06
XP_006241377.1	4673		NP_001102954.1	785134		NP_071579.1	430474		NP_001257795.1	4673		NP_001008888.1	785134		NP_112326.1	430474		NP_036661.3	4673		NP_001099581.1	785134
XP_006226723.1	1961		XP_006234566.1	3234694		NP_077327.1	888353		NP_001004082.3	1961		NP_446090.1	3234694		XP_006228853.1	888353		NP_062198.1	1961		XP_006230287.1	3234694
RANDOM30056	6963		NP_001128630.1	8.18127e+06		NP_001017486.1	773927		NP_110490.1	6963		NP_001094481.1	8.18127e+06		NP_036736.1	773927		NP_001004250.1	6963		NP_001013128.1	8.18127e+06
NP_001014294.1	8202		NP_072173.1	699197		NP_036630.1	541034		NP_001163796.1	8202		NP_001099623.1	699197		NP_446090.1	541034		NP_112416.1	8202		NP_445967.1	699197
NP_112413.2	13020113		NP_112326.1	476978		NP_446028.1	437859		NP_058972.2	13020113		NP_113791.1	476978		NP_620799.1	437859		NP_570111.1	13020113		NP_569115.1	476978
NP_062056.1	18789960		NP_001004250.1	1215435		NP_446090.1	533860		NP_071551.2	18789960		NP_110453.3	1215435		NP_001005550.1	533860		NP_001009480.1	18789960		NP_001094009.1	1215435
NP_036738.1	12806667		NP_446038.1	501474		NP_536729.1	99497		NP_690003.1	12806667		XP_006254047.1	501474		NP_445742.1	99497		NP_001128630.1	12806667		XP_006239851.1	501474
NP_001030329.2	13525204		NP_077325.2	530484		XP_006249344.1	489291		NP_001037707.1	13525204		NP_036770.1	530484		NP_446038.1	489291		NP_446028.1	13525204		NP_036828.2	530484
NP_150237.1	6122706		NP_476534.1	989018		NP_446204.2	624412		NP_062230.1	6122706		NP_001009480.1	989018		XP_001078857.1	624412		XP_006249447.1	6122706		NP_058729.2	989018
NP_062085.1	1.45118e+07		NP_620799.1	318999		NP_058701.2	765189		NP_077362.1	1.45118e+07		XP_006232330.1	318999		NP_036792.2	765189		NP_112326.1	1.45118e+07		NP_071985.1	318999
NP_001007723.1	6112141		XP_003748730.1	291050		XP_006228853.1	754867		NP_036756.3	6112141		XP_006226824.1	291050		NP_001008888.1	754867		NP_001128629.1	6112141		NP_620238.1	291050
NP_037228.1	5.67434e+06		NP_077327.1	1079362		NP_058747.1	227800		NP_037313.1	5.67434e+06		NP_001121052.1	1079362		NP_997681.1	227800		NP_446054.1	5.67434e+06		NP_445770.1	1079362
NP_067599.1	9075091		NP_647553.1	227395		XP_003753705.1	373794		NP_037350.1	9075091		XP_006230741.1	227395		NP_446204.2	373794		XP_001053017.1	9075091		NP_997477.1	227395
NP_001121124.1	9765229		NP_511178.1	864856		NP_476545.2	634724		NP_001099994.1	9765229		NP_058710.1	864856		NP_071579.1	634724		XP_002725505.1	9765229		TRYP_PIG	864856
XP_006243449.1	15596022		NP_037081.2	759202		NP_112326.1	355472		NP_071609.2	15596022		NP_536729.1	759202		NP_001258046.1	355472		NP_598282.2	15596022		NP_036724.1	759202
NP_599191.1	16520856		NP_446028.1	492919		NP_001004082.3	302425		NP_001101877.1	16520856		NP_077325.2	492919		NP_001099623.1	302425		NP_077076.1	16520856		NP_071604.1	492919
NP_001106694.1	4518989		NP_001178534.1	250503		NP_001008888.1	454234		XP_006255551.1	4518989		NP_058701.2	250503		NP_001178534.1	454234		NP_665726.1	4518989		NP_599161.2	250503
NP_001120921.1	9.45633e+06		NP_476545.2	672280		NP_445770.1	611940		RANDOM28885	9.45633e+06		NP_036629.1	672280		NP_001013079.1	611940		XP_006234566.1	9.45633e+06		NP_476443.1	672280
NP_036971.1	3317447		NP_997681.1	427482		NP_997681.1	210394		RANDOM52032	3317447		NP_036940.1	427482		NP_037234.2	210394		NP_071957.1	3317447		NP_113698.1	427482
XP_001075173.1	2351584		NP_476443.1	572331		NP_037234.2	42461		RANDOM8022	2351584		NP_001029277.1	572331		NP_058701.2	42461		XP_006253546.1	2351584		NP_036709.1	572331
XP_001061734.2	1.95968e+06		XP_006228857.1	384511		TRYP_PIG	887541		RANDOM50076	1.95968e+06		YP_665632.1	384511		XP_006255803.1	887541		NP_001102954.1	1.95968e+06		XP_003752203.1	384511
NP_058704.1	8201522		NP_036770.1	1480800		XP_006252706.1	379609		RANDOM46531	8201522		NP_036628.2	1480800		XP_003753705.1	379609		NP_077327.1	8201522		NP_001094128.2	1480800
XP_006252013.1	42695401		NP_001094128.2	511110		NP_647553.1	201540		RANDOM23914	42695401		NP_001010921.1	511110		NP_073198.1	201540		NP_536729.1	42695401		NP_001030110.1	511110
NP_599153.2	12742136		NP_059002.2	487508		NP_001121156.1	228312		XP_006249411.1	12742136		NP_037023.1	487508		NP_058682.2	228312		NP_445749.1	12742136		NP_036696.2	487508
NP_036662.1	6329267		XP_006239850.1	530971		NP_446054.1	160784		NP_853666.1	6329267		XP_006241591.1	530971		NP_062233.2	160784		NP_446038.1	6329267		NP_001100718.1	530971
XP_006252012.1	3.72705e+07		NP_112287.1	960392		XP_006255306.1	318744		RANDOM27588	3.72705e+07		NP_001094128.2	960392		XP_006255306.1	318744		NP_445817.1	3.72705e+07		NP_445822.1	960392
NP_001104811.1	969529		NP_071957.1	586806		NP_001006982.2	679345		NP_112267.1	969529		NP_001013079.1	586806		NP_058827.3	679345		NP_445742.1	969529		NP_001162612.1	586806
XP_006254181.1	907176		NP_001005550.1	881061		NP_001258046.1	124200		RANDOM55871	907176		NP_037067.1	881061		NP_001006973.1	124200		NP_001121052.1	907176		XP_006237862.1	881061
NP_077374.2	9669736		NP_665726.1	444187		NP_001178534.1	250769		RANDOM52362	9669736		XP_006251509.1	444187		NP_114054.1	250769		NP_036630.1	9669736		NP_001094481.1	444187
NP_620242.1	1910852		NP_036736.1	5.36565e+06		NP_620262.2	549228		RANDOM40360	1910852		NP_001017461.1	5.36565e+06		NP_037320.1	549228		NP_036736.1	1910852		NP_037047.2	5.36565e+06
XP_002726247.1	4150256		NP_001121052.1	819472		NP_036724.1	541847		RANDOM46887	4150256		NP_062249.1	819472		NP_112313.1	541847		NP_997681.1	4150256		NP_001128170.1	819472
NP_075581.1	7001252		NP_446054.1	327885		XP_003752307.2	121554		RANDOM42061	7001252		XP_217678.1	327885		TRYP_PIG	121554		NP_647553.1	7001252		NP_114175.1	327885
NP_058721.1	3.28644e+06		XP_006249342.1	638456		NP_036696.2	182529		RANDOM42346	3.28644e+06		NP_620800.2	638456		NP_036724.1	182529		NP_110453.3	3.28644e+06		XP_006240166.1	638456
NP_150238.1	4578639		NP_113791.1	385323		NP_955417.1	553623		RANDOM44001	4578639		XP_006249344.1	385323		XP_006249342.1	553623		XP_003752000.1	4578639		NP_446319.1	385323
NP_058840.1	4903255		XP_003753705.1	403273		NP_001013079.1	182619		RANDOM37544	4903255		XP_003752993.1	403273		NP_114176.3	182619		NP_059002.2	4903255		NP_071795.1	403273
NP_036727.1	6123573		XP_006222360.1	671018		NP_001099765.1	502524		XP_006245909.1	6123573		NP_620262.2	671018		NP_001006982.2	502524		NP_112287.1	6123573		XP_006221274.1	671018
NP_071565.2	2836149		XP_006253546.1	871440		XP_006230287.1	728893		XP_006248354.1	2836149		NP_001257315.1	871440		NP_072116.1	728893		NP_036770.1	2836149		NP_001007006.1	871440
XP_006244994.1	2311438		XP_006249344.1	413870		NP_110453.3	266307		XP_006246883.1	2311438		NP_037185.1	413870		NP_620262.2	266307		XP_001078857.1	2311438		XP_006229616.1	413870
NP_058932.1	1877100		NP_036630.1	545332		NP_001103960.1	209771		RANDOM33003	1877100		XP_006235678.1	545332		YP_665632.1	209771		NP_037098.1	1877100		NP_001258046.1	545332
NP_001258465.1	3764730		XP_001078857.1	6.25653e+06		NP_786937.1	181142		NP_071790.1	3764730		XP_006245614.1	6.25653e+06		XP_006249344.1	181142		NP_001013079.1	3764730		NP_543168.1	6.25653e+06
NP_001014183.1	7358107		NP_036696.2	200253		NP_062233.2	148868		RANDOM19149	7358107		XP_006235385.1	200253		NP_001029277.1	148868		NP_446062.1	7358107		NP_114177.2	200253
XP_006239506.1	2.27231e+06		NP_001013128.1	873889		NP_001029277.1	383087		RANDOM13038	2.27231e+06		XP_006235386.1	873889		NP_001101857.2	383087		NP_476545.2	2.27231e+06		NP_001094220.1	873889
NP_075211.2	3447009		XP_006252706.1	511354		XP_006252707.1	217432		XP_006222411.1	3447009		XP_003749420.1	511354		NP_001013128.1	217432		NP_071579.1	3447009		ALBU_BOVIN	511354
NP_001103378.1	2.49479e+06		NP_001006982.2	798715		NP_001099623.1	100406		RANDOM56237	2.49479e+06		NP_599192.1	798715		NP_001121156.1	100406		NP_445967.1	2.49479e+06		NP_001029298.1	798715
NP_001009668.1	2012006		NP_899163.1	480097		NP_001101857.2	542931		RANDOM58641	2012006		NP_058747.1	480097		NP_001017461.1	542931		NP_620799.1	2012006		XP_006243683.1	480097
NP_037067.1	3404446		NP_001258046.1	160281		NP_001094128.2	511239		RANDOM27585	3404446		NP_446204.2	160281		NP_955417.1	511239		NP_001178534.1	3404446		NP_001101877.1	160281
NP_942071.1	1589151		NP_001006973.1	308957		NP_071985.1	295956		NP_036620.2	1589151		NP_001099959.1	308957		NP_446054.1	295956		NP_036792.2	1589151		YP_665632.1	308957
NP_036951.1	4025863		XP_006255306.1	319262		NP_001162616.1	82075		XP_006245296.1	4025863		NP_036664.2	319262		XP_002730354.1	82075		NP_036724.1	4025863		NP_037030.1	319262
NP_569117.1	2321699		XP_002728089.1	373293		XP_003754356.1	310246		XP_006243881.1	2321699		NP_062233.2	373293		NP_037264.1	310246		NP_112313.1	2321699		NP_001013145.1	373293
XP_006249901.1	6283840		NP_536729.1	106633		YP_665632.1	468555		RANDOM13485	6283840		NP_036688.1	106633		NP_001094481.1	468555		NP_077325.2	6283840		NP_037215.1	106633
XP_006228857.1	888541		NP_001029277.1	938972		NP_001017461.1	1120548		RANDOM59491	888541		NP_955417.1	938972		NP_997475.1	1120548		NP_001012130.1	888541		XP_006223112.1	938972
NP_072173.1	1319881		NP_071579.1	327257		XP_006251666.1	27663		RANDOM8347	1319881		NP_942037.2	327257		NP_071956.2	27663		NP_071956.2	1319881		NP_001029139.1	327257
NP_058746.1	1448244		NP_445742.1	321741		NP_114176.3	249511		RANDOM57109	1448244		XP_006245615.1	321741		NP_001094128.2	249511		NP_037234.2	1448244		XP_006222464.1	321741
XP_214281.3	3.00261e+06		NP_001103960.1	300821		XP_006232330.1	332543		NP_955436.1	3.00261e+06		NP_445742.1	300821		NP_113791.1	332543		NP_001008888.1	3.00261e+06		NP_001004082.3	300821
XP_006249447.1	2620739		NP_001101857.2	430075		NP_001005550.1	646384		XP_006252646.1	2620739		NP_001094009.1	430075		NP_001099581.1	646384		NP_001099623.1	2620739		XP_001071565.2	430075
XP_006240907.1	1796115		NP_058898.1	396910		NP_445817.1	219210		XP_006246627.1	1796115		NP_001029139.1	396910		XP_003749420.1	219210		NP_114054.1	1796115		XP_003751742.1	396910
NP_001004250.1	2418431		NP_446090.1	395852		NP_001099581.1	103275		RANDOM59244	2418431		NP_058682.2	395852		NP_599192.1	103275		NP_001094481.1	2418431		NP_037023.1	395852
NP_114021.2	1040843		NP_446062.1	174204		NP_001009480.1	263518		RANDOM39858	1040843		NP_037215.1	174204		XP_006250863.1	263518		XP_002729147.1	1040843		NP_036940.1	174204
NP_001019516.1	5.59966e+06		NP_620800.2	509286		NP_001013128.1	599950		RANDOM10339	5.59966e+06		NP_997475.1	509286		NP_062249.1	599950		NP_037264.1	5.59966e+06		XP_006228451.1	509286
NP_001006971.1	2262164		NP_058827.3	874053		NP_058827.3	775257		RANDOM52103	2262164		NP_569112.1	874053		XP_006235386.1	775257		NP_058701.2	2262164		NP_570839.2	874053
XP_006251816.1	2073180		NP_058701.2	683864		XP_235062.3	129232		NP_113801.1	2073180		NP_112402.1	683864		NP_001101264.2	129232		NP_114176.3	2073180		NP_001008525.1	683864
NP_446028.1	1018647		NP_062249.1	323641		NP_036828.2	604397		XP_006251249.1	1018647		NP_113698.1	323641		NP_036828.2	604397		XP_006239851.1	1018647		NP_786937.1	323641
NP_445743.2	2330485		NP_001121156.1	244725		NP_001162612.1	923219		NP_058725.1	2330485		NP_001101857.2	244725		NP_037023.1	923219		NP_001258046.1	2330485		NP_077070.2	244725
NP_036703.2	1910429		XP_006233484.1	312674		XP_006233484.1	260221		NP_113971.1	1910429		NP_001006982.2	312674		NP_445770.1	260221		NP_058797.1	1910429		NP_001099311.1	312674
NP_476534.1	1609972		NP_570839.2	836920		NP_077325.2	302356		RANDOM50861	1609972		NP_036630.1	836920		NP_036715.1	302356		NP_001013128.1	1609972		XP_006240461.1	836920
XP_006246662.1	1351449		NP_599192.1	397550		NP_001103077.1	60208		RANDOM22277	1351449		XP_006237862.1	397550		XP_003752203.1	60208		NP_001005550.1	1351449		NP_001178623.1	397550
NP_037081.2	1616109		XP_003749550.1	89774		XP_006235386.1	2399461		RANDOM55741	1616109		NP_058768.1	89774		NP_001257717.1	2399461		NP_058682.2	1616109		XP_003749061.1	89774
NP_001264182.1	562371		NP_036828.2	867086		XP_006250863.1	235154		NP_001007723.1	562371		XP_002725581.1	867086		NP_446437.1	235154		NP_569112.1	562371		NP_063969.1	867086
NP_001264179.1	755745		NP_071956.2	106569		NP_058797.1	174420		NP_037228.1	755745		NP_001103609.1	106569		XP_006252703.1	174420		NP_001006973.1	755745		XP_006233886.1	106569
XP_003748934.1	1342381		NP_062233.2	165652		NP_665724.1	68326		NP_001106694.1	1342381		NP_058792.1	165652		XP_006233644.1	68326		NP_001004082.3	1342381		NP_001257717.1	165652
NP_059024.1	1289963		NP_001009628.1	844296		XP_001066541.1	33204		NP_036738.1	1289963		NP_001178534.1	844296		XP_006221274.1	33204		NP_001094128.2	1289963		NP_612556.1	844296
NP_037309.1	1756032		NP_037184.1	288628		XP_217678.1	62400		NP_150237.1	1756032		NP_110477.1	288628		NP_071985.1	62400		NP_476443.1	1756032		NP_598267.2	288628
NP_620806.1	628260		XP_006252707.1	280325		NP_001006973.1	321522		NP_067599.1	628260		XP_006240518.1	280325		NP_620198.1	321522		NP_446204.2	628260		NP_001177167.1	280325
NP_445817.1	510893		XP_006241591.1	271181		NP_062249.1	260605		NP_062056.1	510893		XP_006240519.1	271181		NP_598267.2	260605		NP_786937.1	510893		XP_003751683.1	271181
NP_062256.1	845484		NP_445770.1	613688		XP_003752342.1	411093		NP_001030329.2	845484		NP_058690.2	613688		NP_954525.1	411093		NP_001101857.2	845484		NP_001178513.1	613688
NP_570111.1	2750826		XP_006235384.1	2620826		NP_001009628.1	561817		NP_112413.2	2750826		NP_001100242.2	2620826		NP_001004082.3	561817		NP_058747.1	2750826		NP_071976.1	2620826
NP_001004225.1	2070747		NP_001101264.2	2630437		XP_006255803.1	342183		XP_006243449.1	2070747		NP_071985.1	2630437		NP_001009628.1	342183		NP_665724.1	2070747		NP_075591.1	2630437
NP_803175.1	601456		NP_955417.1	674504		XP_006229299.1	322306		NP_942071.1	601456		NP_001004082.3	674504		NP_001103077.1	322306		NP_620238.1	601456		NP_612519.1	674504
NP_037098.1	723643		XP_003752282.1	86958		NP_037320.1	880953		XP_002725368.1	723643		NP_001121156.1	86958		XP_006233484.1	880953		NP_569115.1	723643		NP_062140.1	86958
NP_036661.3	2518827		NP_036792.2	785045		NP_997475.1	605383		NP_599191.1	2518827		NP_476485.1	785045		NP_569112.1	605383		NP_001101264.2	2518827		XP_003752342.1	785045
NP_001004220.1	1243133		NP_446204.2	440565		NP_037023.1	500144		NP_036727.1	1243133		NP_072116.1	440565		NP_113870.1	500144		XP_006235386.1	1243133		NP_001033064.2	440565
XP_002725505.1	448398		NP_569112.1	652294		NP_569112.1	598730		NP_599153.2	448398		NP_063969.1	652294		XP_006245614.1	598730		NP_037320.1	448398		XP_006232809.1	652294
NP_445749.1	1972805		NP_037185.1	225163		NP_037143.2	232322		XP_003752370.1	1972805		ALBU_BOVIN	225163		NP_001100226.1	232322		XP_006255803.1	1972805		NP_071551.2	225163
NP_001019475.1	250203		NP_113737.1	149131		NP_071946.1	171650		XP_006252013.1	250203		NP_001007006.1	149131		NP_071604.1	171650		XP_006255801.1	250203		NP_037313.1	149131
NP_001009480.1	741474		NP_073198.1	147309		XP_006233485.1	131382		NP_001121124.1	741474		NP_596915.1	147309		XP_006252707.1	131382		NP_037205.2	741474		NP_001005903.1	147309
NP_112416.1	362308		NP_001004082.3	268546		NP_058682.2	376963		NP_058840.1	362308		NP_001102913.1	268546		NP_001103960.1	376963		NP_570839.2	362308		XP_006230250.1	268546
NP_476556.2	5.28357e+06		XP_006229299.1	384039		NP_036709.1	135772		NP_001102761.1	5.28357e+06		NP_058729.2	384039		XP_006245615.1	135772		NP_001029277.1	5.28357e+06		NP_062043.1	384039
XP_006240416.1	1643927		TRYP_PIG	1022503		XP_006237862.1	82841		XP_002726247.1	1643927		XP_006254478.1	1022503		NP_942037.2	82841		NP_446090.1	1643927		NP_001012177.1	1022503
NP_001121052.1	1270875		XP_006235678.1	222926		NP_001257717.1	456127		XP_344600.4	1270875		NP_620198.1	222926		NP_001100242.2	456127		XP_006252706.1	1270875		NP_001163796.1	222926
NP_112326.1	1027236		NP_114176.3	239817		NP_036629.1	332056		XP_006222494.1	1027236		NP_001029298.1	239817		XP_235062.3	332056		NP_997475.1	1027236		XP_006252646.1	239817
NP_077076.1	1375982		XP_006246378.1	75402		NP_112643.1	216690		NP_058704.1	1375982		NP_037320.1	75402		NP_775125.1	216690		NP_445770.1	1375982		NP_110490.1	75402
NP_077327.1	1.55216e+06		NP_037234.2	51851.5		NP_058729.2	316159		NP_077374.2	1.55216e+06		NP_062164.1	51851.5		XP_006233485.1	316159		NP_062249.1	1.55216e+06		NP_071790.1	51851.5
NP_062198.1	9.83345e+06		NP_001099765.1	497404		NP_113791.1	241968		NP_036662.1	9.83345e+06		NP_001071143.1	497404		NP_665724.1	241968		XP_003752307.2	9.83345e+06		NP_543158.1	497404
NP_001013079.1	359023		XP_006230287.1	417757		XP_003752203.1	161588		XP_006252012.1	359023		NP_036702.1	417757		NP_113698.1	161588		NP_001017486.1	359023		XP_006246883.1	417757
NP_058771.2	2017409		XP_006237862.1	111019		NP_599161.2	233774		NP_075211.2	2017409		NP_001099581.1	111019		XP_006245111.1	233774		XP_006233327.1	2017409		NP_001099959.1	111019
NP_001099960.1	3649968		YP_665632.1	298991		XP_003748945.1	288635		NP_150238.1	3649968		XP_006253451.1	298991		XP_001066541.1	288635		NP_955417.1	3649968		NP_001257795.1	298991
NP_001102954.1	1.1034e+06		NP_786937.1	188065		NP_037184.1	201795		NP_072173.1	1.1034e+06		NP_037205.2	188065		NP_058747.1	201795		NP_001103960.1	1.1034e+06		XP_006245614.1	188065
NP_446062.1	648923		NP_001008525.1	105581		NP_942037.2	296779		NP_001170776.1	648923		XP_003752203.1	105581		NP_786937.1	296779		NP_620262.2	648923		NP_001103370.1	105581
NP_071956.2	310460		XP_006241034.1	66535		XP_006245111.1	290605		XP_006249901.1	310460		NP_036870.1	66535		XP_006241591.1	290605		XP_006249344.1	310460		NP_058972.2	66535
NP_112287.1	1870030		NP_037264.1	276555		NP_037030.1	135253		NP_058746.1	1870030		XP_006232173.1	276555		NP_037047.2	135253		XP_006251509.1	1870030		XP_006243019.1	276555
NP_001128630.1	8.32559e+06		NP_110453.3	287738		NP_059022.1	121954		XP_006228857.1	8.32559e+06		XP_006241034.1	287738		NP_001162612.1	121954		NP_001121156.1	8.32559e+06		NP_445764.1	287738
NP_036770.1	2180553		NP_001008888.1	423390		XP_006240166.1	100603		NP_058721.1	2180553		NP_037030.1	423390		NP_001029298.1	100603		NP_062233.2	2180553		NP_001099994.1	423390
XP_006222360.1	1358259		NP_058682.2	294930		NP_955789.2	169363		NP_058932.1	1358259		NP_647553.1	294930		NP_077325.2	169363		XP_006233644.1	1358259		NP_063970.1	294930
NP_001128629.1	7.80117e+06		NP_001094481.1	140791		XP_006232569.1	205224		NP_001019516.1	7.80117e+06		NP_062159.3	140791		ALBU_BOVIN	205224		NP_037030.1	7.80117e+06		NP_001037707.1	140791
NP_036630.1	934716		NP_037320.1	770985		NP_001094220.1	211802		NP_001103378.1	934716		NP_001123977.1	770985		NP_036696.2	211802		NP_036629.1	934716		NP_037176.2	770985
NP_001099623.1	237048		NP_001017461.1	875708		NP_112313.1	151424		NP_001013965.1	237048		XP_006232841.1	875708		NP_001030334.1	151424		TRYP_PIG	237048		NP_446316.1	875708
NP_110453.3	431207		NP_001103077.1	65088		NP_001264123.1	197530		NP_037098.1	431207		NP_113734.1	65088		NP_599161.2	197530		NP_001006982.2	431207		XP_006245247.1	65088
NP_058701.2	1273724		NP_001100242.2	110462		NP_001008525.1	116938		NP_569117.1	1273724		NP_058897.1	110462		NP_446252.1	116938		NP_543158.1	1273724		NP_001258034.1	110462
NP_955417.1	1206061		XP_003752342.1	341316		NP_077070.2	357842		NP_001009480.1	1206061		XP_006221274.1	341316		NP_037030.1	357842		NP_001099581.1	1206061		NP_113903.1	341316
XP_006249721.1	481780		NP_071985.1	300335		NP_001099764.1	60494		NP_001014183.1	481780		NP_059015.1	300335		NP_001094009.1	60494		NP_058827.3	481780		XP_006251666.1	300335
XP_001066541.1	133789		XP_006253451.1	1009405		NP_071956.2	111760		NP_001009668.1	133789		NP_112267.1	1009405		NP_001094220.1	111760		NP_058865.1	133789		NP_058784.2	1009405
NP_114054.1	314474		XP_003752307.2	104876		NP_113870.1	130882		NP_476534.1	314474		NP_445837.1	104876		XP_006230287.1	130882		XP_006252707.1	314474		NP_001101130.1	104876
XP_006252703.1	737234		NP_942037.2	356133		XP_006245615.1	99716		NP_511178.1	737234		XP_006228752.1	356133		XP_003752307.2	99716		XP_006241591.1	737234		NP_001029099.1	356133
NP_446038.1	505690		XP_006243490.1	348696		NP_001094009.1	207178		NP_001099879.1	505690		NP_112312.1	348696		NP_037184.1	207178		NP_113791.1	505690		NP_001020068.1	348696
NP_620799.1	450109		NP_001013875.1	345266		NP_037205.2	87392		NP_476556.2	450109		NP_001034090.1	345266		NP_001099792.1	87392		NP_001099959.1	450109		NP_695227.2	345266
NP_647553.1	280585		XP_006232569.1	268269		NP_001071143.1	158803		NP_058771.2	280585		NP_001257613.1	268269		XP_006230286.1	158803		NP_001100226.1	280585		XP_006245615.1	268269
NP_071579.1	455398		NP_036724.1	382614		NP_001030334.1	197117		NP_001004250.1	455398		NP_001257610.1	382614		NP_001008525.1	197117		NP_071985.1	455398		XP_006248597.1	382614
NP_001013128.1	1183867		XP_001071565.2	118234		XP_006243683.1	201714		XP_006240907.1	1183867		NP_786937.1	118234		XP_003752342.1	201714		NP_036828.2	1183867		XP_006232396.1	118234
NP_114176.3	573950		XP_006233644.1	217170		NP_001100242.2	74175		XP_006246661.1	573950		NP_001004225.1	217170		NP_001120766.1	74175		NP_059022.1	573950		XP_006227125.1	217170
NP_536729.1	127804		NP_058747.1	205790		NP_114054.1	223352		NP_446028.1	127804		NP_075591.1	205790		NP_077070.2	223352		XP_006243489.1	127804		NP_001099536.1	205790
NP_001178534.1	283019		NP_954525.1	143988		NP_001020305.1	62708		NP_036951.1	283019		NP_001099536.1	143988		NP_112643.1	62708		XP_235062.3	283019		NP_001030123.1	143988
NP_001008888.1	756083		NP_001163796.1	487775		NP_598267.2	173585		XP_006240416.1	756083		NP_037130.1	487775		NP_037215.1	173585		NP_001094009.1	756083		NP_071609.2	487775
XP_006252707.1	478037		NP_071976.1	172637		NP_001257793.1	114954		NP_075581.1	478037		XP_006237470.1	172637		NP_001099959.1	114954		YP_665632.1	478037		NP_001071143.1	172637
NP_036792.2	1115900		ALBU_BOVIN	407384		NP_001258034.1	124630		NP_001009628.1	1115900		XP_235062.3	407384		NP_037205.2	124630		NP_001103077.1	1115900		XP_006244957.1	407384
NP_997681.1	338964		NP_001099959.1	139217		XP_006221274.1	201135		NP_803175.1	338964		XP_006248770.1	139217		XP_006245289.1	201135		NP_036715.1	338964		NP_058898.1	139217
NP_476545.2	756405		XP_001064469.1	245240		XP_006233644.1	162386		XP_003748730.1	756405		XP_006243683.1	245240		NP_536729.1	162386		NP_001099939.1	756405		NP_071633.1	245240
NP_997475.1	904878		NP_001100718.1	433652		XP_006254293.1	208592		NP_001264179.1	904878		NP_001033064.2	433652		NP_058729.2	208592		NP_001009628.1	904878		NP_001011936.1	433652
NP_445742.1	418822		NP_665724.1	35670.5		NP_001099959.1	135515		NP_001264181.1	418822		NP_997669.1	35670.5		NP_445847.1	135515		NP_036696.2	418822		NP_058700.1	35670.5
NP_665726.1	505495		XP_006250863.1	231983		NP_037215.1	179285		XP_214281.3	505495		NP_036724.1	231983		NP_001007006.1	179285		XP_006250357.1	505495		NP_599229.1	231983
NP_665724.1	151933		XP_006254293.1	197975		NP_071976.1	110569		NP_036703.2	151933		XP_006240461.1	197975		NP_569115.1	110569		NP_037184.1	151933		NP_058941.1	197975
NP_059002.2	461581		NP_036715.1	162413		XP_003753344.1	143639		NP_001004220.1	461581		XP_003752307.2	162413		NP_001121025.1	143639		NP_997477.1	461581		XP_006227092.1	162413
XP_001078857.1	6.0542e+06		NP_077070.2	290593		NP_543168.1	146369		NP_620806.1	6.0542e+06		NP_077070.2	290593		XP_003753344.1	146369		XP_006233485.1	6.0542e+06		XP_003754543.1	290593
NP_001029277.1	1357683		NP_001257793.1	65120		NP_001030123.1	197437		NP_001007621.1	1357683		NP_059039.2	65120		XP_006237862.1	197437		NP_543168.1	1357683		XP_006248354.1	65120
NP_037264.1	775335		NP_036650.1	136830		NP_001030110.1	112224		NP_036828.2	775335		NP_001128489.1	136830		NP_063969.1	112224		NP_620800.2	775335		NP_037062.1	136830
NP_062249.1	395120		NP_001013079.1	140524		NP_620198.1	103659		NP_062198.1	395120		NP_001099311.1	140524		NP_446319.1	103659		NP_445822.1	395120		NP_036652.1	140524
NP_058827.3	1230902		NP_620262.2	236362		ALBU_BOVIN	263202		NP_570111.1	1230902		NP_446316.1	236362		NP_001103609.1	263202		NP_072116.1	1230902		NP_001099910.1	236362
NP_058797.1	556266		NP_036714.2	289874		NP_001029298.1	79835		NP_445770.1	556266		NP_036709.1	289874		NP_001099994.1	79835		NP_071604.1	556266		NP_036866.1	289874
NP_446090.1	641483		NP_001264151.1	75071		NP_114177.2	129999		NP_445817.1	641483		XP_006254293.1	75071		NP_001012177.1	129999		NP_001029139.1	641483		NP_476536.1	75071
NP_001103960.1	563862		NP_001100226.1	47173		NP_113737.1	97352		NP_114021.2	563862		NP_112376.1	47173		NP_001102913.1	97352		NP_058729.2	563862		NP_036664.2	47173
NP_071957.1	734080		XP_006245614.1	302468		NP_072116.1	160182		NP_059024.1	734080		XP_003752342.1	302468		NP_001071143.1	160182		NP_071795.1	734080		XP_003754133.1	302468
NP_001258046.1	156240		NP_063969.1	141703		NP_036714.2	97473		NP_112416.1	156240		NP_001100718.1	141703		XP_006229299.1	97473		XP_006237862.1	156240		XP_001072867.1	141703
NP_036736.1	5667987		NP_997475.1	467941		NP_001103609.1	380812		XP_006255306.1	5667987		NP_112643.1	467941		XP_006232034.1	380812		XP_006230287.1	5667987		XP_006232586.1	467941
NP_569112.1	1137245		XP_006245289.1	136537		XP_006230793.1	80973		NP_001102954.1	1137245		NP_001041422.1	136537		XP_006232030.1	80973		NP_942037.2	1137245		NP_001093628.1	136537
NP_037030.1	299887		NP_001102913.1	74312		NP_775125.1	146043		NP_001099623.1	299887		XP_006243489.1	74312		NP_037117.1	146043		XP_006241034.1	299887		NP_077813.1	74312
NP_001006973.1	540432		NP_001094220.1	140743		NP_112305.1	66990		NP_001128629.1	540432		NP_001020317.1	140743		XP_006243683.1	66990		XP_006221274.1	540432		NP_071634.1	140743
NP_476485.1	682698		NP_997711.1	138976		XP_003752993.1	62323		NP_036810.1	682698		NP_001128170.1	138976		NP_001264123.1	62323		NP_476485.1	682698		NP_001103609.1	138976
NP_001007605.1	123677		NP_113870.1	76325		NP_446380.1	27291		NP_071565.2	123677		NP_113737.1	76325		NP_001100718.1	27291		XP_006230286.1	123677		RANDOM10801	76325
NP_113791.1	416612		XP_006232809.1	263595		NP_001020317.1	79786		NP_059002.2	416612		NP_001030110.1	263595		XP_006254293.1	79786		XP_006229211.1	416612		RANDOM42062	263595
NP_001005550.1	916663		NP_001020317.1	69504		NP_001100718.1	302728		NP_077076.1	916663		NP_036663.1	69504		NP_001030123.1	302728		NP_113870.1	916663		RANDOM19793	69504
NP_036724.1	547372		NP_037215.1	145715		NP_446319.1	100539		XP_001066541.1	547372		NP_001120766.1	145715		NP_997477.1	100539		XP_006232569.1	547372		XP_006245908.1	145715
NP_037234.2	78534		NP_112305.1	69443		NP_037350.1	52344		NP_445743.2	78534		XP_006232030.1	69443		NP_036691.2	52344		NP_001094220.1	78534		NP_071582.1	69443
NP_446204.2	587598		NP_445822.1	66772		XP_006245289.1	174830		NP_110453.3	587598		XP_006232032.1	66772		NP_446380.1	174830		XP_006229616.1	587598		RANDOM20632	66772
XP_006241591.1	327708		XP_006245111.1	305998		NP_063970.1	104095		NP_001006971.1	327708		NP_001258034.1	305998		XP_006238569.1	104095		NP_112643.1	327708		RANDOM37544	305998
NP_476455.1	490245		NP_001030110.1	47087		NP_446252.1	42466		NP_476545.2	490245		NP_037062.1	47087		XP_001071565.2	42466		XP_006247960.1	490245		RANDOM22232	47087
NP_445822.1	160178		NP_112643.1	160903		NP_071964.2	183143		NP_037234.2	160178		XP_006240166.1	160903		NP_071634.1	183143		NP_077070.2	160178		RANDOM18053	160903
XP_002728089.1	279825		NP_001264123.1	192724		NP_599192.1	265921		NP_036630.1	279825		XP_006246660.1	192724		NP_037062.1	265921		NP_058792.1	279825		RANDOM25643	192724
XP_006255306.1	537455		NP_058729.2	249347		NP_001094481.1	67242		NP_037309.1	537455		NP_569115.1	249347		NP_001033064.2	67242		NP_997669.1	537455		RANDOM42068	249347
XP_006239851.1	508273		NP_037047.2	65344		NP_001102913.1	84918		NP_001020317.1	508273		NP_071976.1	65344		NP_445822.1	84918		NP_001033064.2	508273		RANDOM40591	65344
NP_036696.2	289959		NP_001103609.1	354078		NP_058941.1	208727		NP_112326.1	289959		NP_058996.2	354078		NP_071976.1	208727		NP_071946.1	289959		RANDOM23913	354078
NP_112313.1	202621		NP_037023.1	370924		NP_001128170.1	91586		NP_446062.1	202621		XP_006243786.1	370924		XP_006250357.1	91586		XP_003752342.1	202621		RANDOM92	370924
XP_006221408.1	460323		NP_063970.1	137493		NP_036940.1	90094		NP_071956.2	460323		XP_006250357.1	137493		NP_075591.1	90094		NP_001257793.1	460323		RANDOM30232	137493
NP_001004082.3	327913		NP_112312.1	141565		NP_113903.1	173947		NP_036736.1	327913		NP_113870.1	141565		XP_006244911.1	173947		NP_075591.1	327913		RANDOM27829	141565
NP_068635.1	549501		NP_001013145.1	101478		XP_006229615.1	296646		NP_001013128.1	549501		XP_006229730.1	101478		NP_113903.1	296646		NP_599161.2	549501		RANDOM42045	101478
XP_006233484.1	318119		NP_037030.1	105264		NP_445764.1	178158		XP_006249447.1	318119		NP_062242.2	105264		NP_058690.2	178158		XP_006257007.1	318119		RANDOM53276	105264
TRYP_PIG	903486		XP_006243683.1	149639		NP_001013130.1	66496		XP_001078857.1	903486		NP_036652.1	149639		NP_037350.1	66496		XP_006245614.1	903486		RANDOM20633	149639
NP_446054.1	658503		NP_001100251.2	76446		NP_001177167.1	84410		NP_001178534.1	658503		NP_001099830.1	76446		XP_006232994.1	84410		NP_113698.1	658503		XP_006256552.1	76446
XP_006233327.1	181745		NP_036691.2	273722		NP_037062.1	210151		NP_001029277.1	181745		NP_612556.1	273722		NP_001163936.1	210151		NP_001121025.1	181745		RANDOM56601	273722
NP_001094128.2	629786		NP_001029298.1	60786		NP_001123977.1	80561.5		NP_445847.1	629786		NP_036792.2	60786		XP_006240740.1	80561.5		XP_001064469.1	629786		RANDOM54697	60786
NP_445770.1	653606		NP_036709.1	107760		NP_001029139.1	95472		NP_620242.1	653606		NP_071794.1	107760		NP_112305.1	95472		XP_003749420.1	653606		RANDOM33052	107760
NP_445967.1	436019		NP_065415.1	173651		XP_006225907.1	61216.3		NP_001008888.1	436019		NP_036691.2	173651		NP_058941.1	61216.3		NP_001102913.1	436019		RANDOM18661	173651
NP_620262.2	490711		NP_058690.2	403263		NP_001102899.1	74349		XP_006244698.1	490711		NP_113964.2	403263		NP_001099811.1	74349		NP_997711.1	490711		NP_853666.1	403263
NP_001099581.1	90465		NP_071634.1	136832		NP_001178513.1	420650		NP_445749.1	90465		XP_006241301.1	136832		NP_062164.1	420650		NP_001007005.1	90465		RANDOM55813	136832
NP_001099939.1	76782		NP_037205.2	86930		XP_006235110.1	86857		NP_036661.3	76782		XP_006230794.1	86930		XP_006232809.1	86857		NP_063969.1	76782		RANDOM13987	86930
NP_037184.1	306468		NP_387502.1	137710		XP_006252646.1	197932		NP_062164.1	306468		XP_006252725.1	137710		NP_062140.1	197932		NP_001162612.1	306468		XP_006243880.1	137710
NP_786937.1	227542		XP_006232031.1	327206		XP_001071565.2	76177		NP_001099960.1	227542		XP_003751683.1	327206		XP_006225968.1	76177		NP_387502.1	227542		XP_006243591.1	327206
NP_001006982.2	742482		NP_001013175.1	416722		NP_001013175.1	308612		NP_058747.1	742482		NP_071970.2	416722		NP_001099311.1	308612		XP_006245289.1	742482		RANDOM6896	416722
NP_001017486.1	707781		NP_446316.1	126033		XP_006232031.1	240139		NP_620799.1	707781		XP_006245247.1	126033		NP_001030110.1	240139		XP_006257013.1	707781		RANDOM40366	126033
NP_058747.1	246160		NP_997477.1	79746		NP_036691.2	179619		NP_114054.1	246160		NP_058783.1	79746		NP_071795.1	179619		NP_037023.1	246160		RANDOM20756	79746
NP_001257793.1	232413		NP_001005903.1	35024		NP_001037707.1	154536		NP_001101130.1	232413		XP_006252646.1	35024		NP_063970.1	154536		NP_113903.1	232413		RANDOM58109	35024
NP_037205.2	189347		NP_001009290.1	29636		NP_063969.1	104392		XP_006253546.1	189347		NP_001030334.1	29636		NP_001128170.1	104392		NP_775159.1	189347		XP_006251949.1	29636
NP_037320.1	969911		NP_001033064.2	257091		NP_058690.2	334711		NP_001006973.1	969911		NP_543168.1	257091		XP_006229615.1	334711		NP_071976.1	969911		NP_446244.1	257091
XP_006249344.1	469185		NP_001102452.2	65888		NP_001099994.1	164632		NP_476455.1	469185		NP_001264123.1	65888		NP_001099536.1	164632		NP_001029298.1	469185		RANDOM34994	65888
XP_006251509.1	1281096		NP_001094009.1	209759		NP_001099811.1	41139		XP_002729147.1	1281096		NP_036756.3	209759		XP_006253186.1	41139		NP_001100718.1	1281096		RANDOM35184	209759
XP_006237862.1	164357		XP_006240519.1	229755		XP_006228451.1	70718		NP_077327.1	164357		XP_006230250.1	229755		XP_006253184.1	70718		NP_037215.1	164357		RANDOM2208	229755
NP_071976.1	315376		NP_071795.1	79532		NP_434684.1	142621		NP_077325.2	315376		XP_003751742.1	79532		XP_006240519.1	142621		NP_001030334.1	315376		XP_006245371.1	79532
NP_620238.1	187302		NP_075591.1	237095		NP_001033064.2	221012		NP_446038.1	187302		NP_445800.1	237095		XP_003752993.1	221012		NP_037117.1	187302		RANDOM2690	237095
XP_003752307.2	131032		NP_001030123.1	158089		NP_071795.1	97425		NP_037264.1	131032		NP_001103077.1	158089		NP_445764.1	97425		XP_001075200.2	131032		RANDOM51851	158089
NP_036650.1	313035		NP_446319.1	138347		NP_075591.1	270691		NP_001013079.1	313035		NP_001041327.1	138347		XP_006228452.1	270691		NP_001030110.1	313035		RANDOM2955	138347
XP_006235678.1	245709		NP_599161.2	103189		NP_036952.1	126334		XP_006252706.1	245709		NP_058941.1	103189		NP_001257795.1	126334		NP_062230.1	245709		RANDOM31060	103189
NP_001103077.1	131232		NP_434684.1	151867		XP_002725549.2	27795.5		NP_001103960.1	131232		NP_001099994.1	151867		NP_446278.2	27795.5		NP_620198.1	131232		XP_006249409.1	151867
NP_071985.1	454859		XP_006229211.1	48989		NP_110499.1	68605		NP_058827.3	454859		NP_058972.2	48989		NP_037313.1	68605		NP_445764.1	454859		RANDOM9750	48989
NP_570839.2	684227		NP_001099536.1	32588		NP_037313.1	75448		XP_006233484.1	684227		XP_006251919.1	32588		NP_001163796.1	75448		NP_001037707.1	684227		RANDOM22274	32588
NP_001163796.1	702494		NP_001177167.1	96147		NP_001128306.1	50901		NP_036792.2	702494		NP_596919.1	96147		XP_006253737.1	50901		NP_110490.1	702494		NP_001121015.1	96147
XP_006255803.1	280111		NP_001099939.1	113806		NP_001011936.1	59956		NP_569112.1	280111		NP_058877.1	113806		NP_110490.1	59956		XP_003751048.1	280111		RANDOM28120	113806
NP_001099765.1	456770		XP_006253190.1	148046		NP_112644.1	67607		NP_001121052.1	456770		XP_006257438.1	148046		NP_036940.1	67607		NP_071634.1	456770		RANDOM32699	148046
XP_006230287.1	343260		NP_001030334.1	167298		XP_006251723.1	40152		NP_112287.1	343260		NP_058700.1	167298		NP_001123977.1	40152		ALBU_BOVIN	343260		RANDOM46887	167298
NP_058729.2	403902		NP_001178623.1	273215		NP_062164.1	59282		NP_446054.1	403902		XP_006233598.1	273215		NP_074042.1	59282		XP_003751683.1	403902		RANDOM59584	273215
NP_001013145.1	246145		NP_001123977.1	85235		NP_036664.2	161831		NP_647553.1	246145		NP_001100145.1	85235		NP_695227.2	161831		NP_001071143.1	246145		RANDOM52362	85235
NP_058682.2	289417		XP_006240166.1	31107		NP_037047.2	52217.5		NP_665726.1	289417		NP_001030123.1	31107		NP_036870.1	52217.5		NP_001099536.1	289417		NP_001178811.1	31107
NP_001029298.1	156878		NP_001029139.1	82327		XP_003748808.1	60910		NP_001094481.1	156878		XP_006253190.1	82327		XP_003751325.1	60910		NP_001032415.1	156878		XP_006244922.1	82327
NP_476443.1	331478		NP_001258305.1	186372		XP_006233886.1	212827		NP_001004225.1	331478		NP_001177167.1	186372		NP_001011907.1	212827		NP_036709.1	331478		RANDOM18605	186372
NP_072116.1	262336		NP_001099311.1	208001		XP_006257438.1	70098.9		TRYP_PIG	262336		NP_037289.1	208001		XP_001059344.1	70098.9		NP_001013175.1	262336		XP_006241417.1	208001
NP_001121025.1	279973		XP_006230793.1	119329		NP_110490.1	163014		XP_006252707.1	279973		NP_001128306.1	119329		NP_062230.1	163014		NP_036940.1	279973		RANDOM55871	119329
NP_001101264.2	2.68229e+06		NP_445771.1	45552		XP_006232809.1	135275		NP_665724.1	2.68229e+06		NP_077362.1	45552		NP_001037707.1	135275		NP_001100242.2	2.68229e+06		RANDOM42061	45552
NP_569115.1	199824		NP_596915.1	95796.9		XP_006229211.1	62318		NP_955417.1	199824		XP_006232809.1	95796.9		NP_612519.1	62318		NP_001163796.1	199824		RANDOM52316	95796.9
XP_006243489.1	428902		NP_001129330.1	51598.2		NP_387502.1	80685		XP_006233485.1	428902		XP_003748808.1	51598.2		NP_001032415.1	80685		NP_446319.1	428902		RANDOM42346	51598.2
NP_114177.2	183709		XP_006228361.1	61203		XP_006253737.1	29130		NP_072116.1	183709		NP_058929.1	61203		NP_062203.1	29130		NP_446316.1	183709		RANDOM36235	61203
NP_997669.1	178307		XP_003753186.1	160619		XP_003751683.1	29238.4		NP_036770.1	178307		XP_003749541.1	160619		XP_006252646.1	29238.4		NP_071964.2	178307		RANDOM30630	160619
NP_001101857.2	399992		XP_003751325.1	84402		NP_001101130.1	32073		XP_006235386.1	399992		NP_036866.1	84402		XP_003754789.1	32073		NP_001264123.1	399992		RANDOM20520	84402
XP_006221274.1	218656		NP_072116.1	134608		NP_001020068.1	165121		NP_036696.2	218656		NP_640347.2	134608		XP_003751683.1	165121		XP_006229730.1	218656		NP_062001.1	134608
XP_006221268.1	144711		NP_445891.1	22797		NP_062203.1	150909		XP_006249342.1	144711		NP_001257691.1	22797		XP_006233886.1	150909		XP_006234414.1	144711		XP_006251249.1	22797
NP_001094009.1	282425		NP_037350.1	35040		NP_001020868.1	89382		XP_006230741.1	282425		NP_001009626.1	35040		NP_071609.2	89382		NP_001099811.1	282425		NP_058725.1	35040
NP_036709.1	231057		NP_059015.1	70855		NP_446278.2	72578		NP_445742.1	231057		XP_003751325.1	70855		XP_006247139.1	72578		XP_006252646.1	231057		NP_112402.1	70855
NP_001071143.1	269013		NP_001071143.1	175315		NP_071790.1	65072.2		NP_620262.2	269013		NP_001178513.1	175315		XP_006229730.1	65072.2		NP_001128170.1	269013		RANDOM14119	175315
NP_620198.1	137569		XP_006244720.1	15933		NP_001005903.1	35150		NP_446204.2	137569		NP_001012197.2	15933		NP_387502.1	35150		NP_001020305.1	137569		RANDOM9704	15933
XP_003752342.1	493900		NP_037176.2	53016		XP_006248597.1	62921.2		NP_058701.2	493900		NP_112276.2	53016		NP_001020068.1	62921.2		NP_036714.2	493900		RANDOM20660	53016
NP_077325.2	207753		NP_037062.1	172352		NP_001013881.1	90861.7		NP_037205.2	207753		NP_001178814.1	172352		NP_001102034.1	90861.7		XP_006243683.1	207753		XP_006227272.1	172352
NP_036715.1	283731		NP_058972.2	82855		XP_006250756.1	37347		XP_006250357.1	283731		NP_058784.2	82855		NP_036714.2	37347		NP_058690.2	283731		NP_596915.1	82855
NP_071946.1	303865		NP_001019510.1	96764.3		NP_001163796.1	115076		NP_001013875.1	303865		NP_599161.2	96764.3		NP_476481.1	115076		NP_001012177.1	303865		XP_006228752.1	96764.3
NP_599161.2	312849		NP_001037707.1	87607		NP_997477.1	40248		XP_006249344.1	312849		NP_062203.1	87607		XP_003754442.1	40248		NP_001103609.1	312849		RANDOM54105	87607
NP_001030334.1	270073		NP_001032415.1	38946		NP_001099536.1	27708		NP_997477.1	270073		NP_446278.2	38946		NP_059015.1	27708		NP_037313.1	270073		RANDOM44180	38946
XP_006233644.1	245546		NP_445800.1	81588		NP_001012177.1	117497		XP_003752993.1	245546		XP_006233886.1	81588		NP_113795.1	117497		NP_001006967.1	245546		RANDOM19284	81588
NP_997711.1	162091		XP_006229615.1	158019		NP_001103370.1	48327		NP_058682.2	162091		XP_006235110.1	158019		NP_001029139.1	48327		NP_071609.2	162091		NP_996729.1	158019
XP_006253451.1	835069		NP_001101877.1	28406		XP_006234414.1	42294		NP_071957.1	835069		NP_062001.1	28406		NP_058834.1	42294		NP_036691.2	835069		RANDOM16059	28406
NP_543158.1	173157		NP_001257315.1	5646		NP_058960.2	45722		NP_058797.1	173157		NP_071790.1	5646		XP_006237562.1	45722		XP_006232809.1	173157		NP_997697.1	5646
XP_006257007.1	139034		NP_037313.1	92766		XP_006240461.1	37523		NP_620198.1	139034		NP_001099501.1	92766		NP_001177167.1	37523		NP_001100145.1	139034		XP_006220921.1	92766
NP_037023.1	383041		NP_001007006.1	63579		NP_001258305.1	94552		NP_598302.1	383041		NP_476481.1	63579		NP_001178623.1	94552		NP_001011936.1	383041		RANDOM52103	63579
NP_036828.2	511203		NP_036940.1	63002		NP_059015.1	42031		XP_001054317.1	511203		NP_476487.1	63002		XP_006225971.1	42031		NP_001178513.1	511203		XP_006246660.1	63002
NP_001099792.1	114275		NP_036664.2	209058		NP_113749.2	41261		NP_036715.1	114275		NP_113903.1	209058		NP_036702.1	41261		NP_001178623.1	114275		NP_036738.1	209058
NP_997477.1	171151		XP_006221274.1	103008		NP_112312.1	61330		NP_058792.1	171151		XP_006256497.1	103008		XP_006235110.1	61330		NP_058941.1	171151		NP_150237.1	103008
XP_006245614.1	322969		XP_006232994.1	118037		XP_006229730.1	75105		NP_997475.1	322969		NP_434684.1	118037		NP_596915.1	75105		NP_110499.1	322969		NP_112413.2	118037
NP_001100718.1	635789		NP_001257612.1	40777		NP_955404.1	38714.8		NP_036724.1	635789		NP_998722.1	40777		XP_006221946.1	38714.8		NP_001030123.1	635789		NP_062056.1	40777
NP_077070.2	464964		NP_001257613.1	24652		XP_001072867.1	51587		NP_071985.1	464964		NP_037176.2	24652		NP_001019449.1	51587		NP_036870.1	464964		NP_001030329.2	24652
XP_006254047.1	153406		XP_006230250.1	46233		XP_003750285.1	74416		NP_113737.1	153406		NP_001099706.1	46233		XP_001072867.1	74416		NP_058784.2	153406		NP_001104739.1	46233
XP_006245615.1	204034		NP_001099764.1	90684		NP_114039.1	39585		NP_446252.1	204034		NP_071609.2	90684		NP_001178513.1	39585		NP_001099311.1	204034		XP_006243449.1	90684
NP_037215.1	294504		NP_569115.1	57471		NP_695227.2	62486		XP_006248252.1	294504		XP_006237562.1	57471		NP_001103085.1	62486		NP_001099994.1	294504		NP_067599.1	57471
NP_071604.1	485846		XP_006252646.1	218941		NP_058831.1	28850		NP_071964.2	485846		NP_599234.1	218941		NP_036668.1	28850		NP_112312.1	485846		NP_037228.1	218941
NP_001094220.1	217902		NP_695227.2	43835		XP_006246660.1	135930		NP_062256.1	217902		XP_006249448.1	43835		XP_006246660.1	135930		NP_059015.1	217902		NP_599191.1	43835
NP_001102965.1	945207		XP_006238569.1	31088		NP_001178814.1	25737.1		NP_476485.1	945207		XP_006236271.1	31088		NP_110499.1	25737.1		NP_001257315.1	945207		NP_001121124.1	31088
XP_006245289.1	202395		NP_001029099.1	50424		NP_001006967.1	70335		XP_006240309.1	202395		XP_006248597.1	50424		NP_446316.1	70335		XP_006226824.1	202395		NP_058704.1	50424
NP_001100242.2	72148		NP_001178513.1	367176		XP_006236050.1	11676		NP_001103077.1	72148		NP_446413.1	367176		XP_006248597.1	11676		NP_110455.1	72148		XP_003752370.1	367176
ALBU_BOVIN	384879		XP_006235777.1	46294.7		NP_001041327.1	74879		XP_006251666.1	384879		NP_001013203.1	46294.7		NP_058897.1	74879		XP_006254047.1	384879		NP_036971.1	46294.7
NP_036870.1	176181		NP_113744.2	44601		NP_001099311.1	58327		NP_001005550.1	176181		XP_006250449.1	44601		NP_036664.2	58327		NP_037047.2	176181		XP_006252013.1	44601
NP_001013908.2	200654		NP_001099994.1	96567		NP_001002826.1	170131		NP_001029139.1	200654		NP_001128009.1	96567		NP_112312.1	170131		XP_003748808.1	200654		NP_077374.2	96567
NP_446319.1	155357		NP_110455.1	47128		NP_446316.1	65024		NP_113791.1	155357		XP_003753186.1	47128		XP_006243881.1	65024		XP_002725139.3	155357		NP_599153.2	47128
XP_006247959.1	126212		NP_112644.1	45364.7		NP_001011907.1	34969		XP_006221273.1	126212		NP_063970.1	45364.7		NP_058972.2	34969		XP_006238569.1	126212		XP_006237677.1	45364.7
NP_446252.1	72317		NP_058960.2	52477		XP_006248171.1	44762		XP_006241591.1	72317		NP_062132.2	52477		NP_058700.1	44762		NP_071790.1	72317		NP_036662.1	52477
YP_665632.1	229901		XP_006235110.1	89048		NP_062140.1	43979		NP_062249.1	229901		XP_006252703.1	89048		NP_036873.1	43979		NP_037176.2	229901		XP_002728578.1	89048
NP_058941.1	307812		XP_006255494.1	86636.2		NP_001099855.1	29549		XP_006233326.1	307812		NP_071966.1	86636.2		XP_006236755.1	29549		NP_062203.1	307812		XP_006252012.1	86636.2
XP_235062.3	54790		NP_001264597.1	20236		NP_001178623.1	183990		XP_006233327.1	54790		NP_446447.2	20236		NP_665722.2	183990		NP_065415.1	54790		XP_344600.4	20236
XP_001080448.3	33586		NP_062203.1	103689		NP_861433.2	44918		NP_001029298.1	33586		XP_006231220.1	103689		NP_072106.1	44918		XP_006251666.1	33586		XP_001061734.2	103689
NP_037047.2	81607		NP_062164.1	54222		XP_006248540.1	54007		NP_037320.1	81607		NP_071778.2	54222		NP_001258034.1	54007		NP_001011907.1	81607		XP_006222494.1	54222
NP_071634.1	164714		NP_001011936.1	70596		NP_058972.2	52896.2		XP_006232595.1	164714		NP_775177.1	70596		NP_077813.1	52896.2		NP_001103370.1	164714		NP_001104811.1	70596
XP_006232809.1	235112		NP_478120.1	88090.4		NP_001029099.1	34444		NP_434684.1	235112		XP_006221235.1	88090.4		NP_037317.2	34444		XP_343546.2	235112		NP_075211.2	88090.4
NP_001103370.1	138566		NP_001012177.1	57483		XP_006237562.1	80614		NP_599161.2	138566		NP_001013130.1	57483		XP_006231564.1	80614		NP_071794.1	138566		XP_006230273.1	57483
NP_001177167.1	218128		NP_001020068.1	110294		NP_071794.1	35738		NP_001006982.2	218128		NP_620266.1	110294		NP_001020868.1	35738		XP_006247998.1	218128		NP_001170776.1	110294
NP_001102913.1	74775		NP_071790.1	153541		NP_077362.1	41413		NP_997711.1	74775		XP_006234412.1	153541		NP_001103370.1	41413		NP_077813.1	74775		NP_058840.1	153541
NP_113795.1	59889		XP_006228452.1	49428		NP_058792.1	34736.5		NP_036709.1	59889		XP_006227965.1	49428		NP_062259.2	34736.5		NP_620244.1	59889		NP_942071.1	49428
NP_001009628.1	356311		NP_058834.1	25412		NP_001094012.1	67062		NP_037030.1	356311		RANDOM30373	25412		XP_002729650.1	67062		NP_037062.1	356311		NP_001014183.1	25412
XP_006232994.1	168866		NP_112402.1	79241		NP_665722.2	105427		NP_114177.2	168866		XP_006245908.1	79241		NP_434684.1	105427		NP_434684.1	168866		NP_058932.1	79241
NP_001015009.1	49999.5		XP_006236906.1	20265		NP_071785.1	27956		NP_001017461.1	49999.5		RANDOM34061	20265		XP_006227092.1	27956		NP_112402.1	49999.5		XP_006249901.1	20265
XP_006252997.1	45904		XP_006229730.1	50824		XP_006233291.1	102045		XP_006251508.1	45904		RANDOM39576	50824		NP_036928.1	102045		NP_036664.2	45904		NP_072173.1	50824
NP_001006958.1	28524		XP_006234414.1	47682		NP_997682.1	20741		NP_036714.2	28524		XP_006244517.1	47682		NP_001014102.1	20741		XP_003751742.1	28524		NP_569117.1	47682
NP_001099811.1	79892		NP_001102034.1	136535		XP_006256674.1	58426		NP_001100718.1	79892		RANDOM53169	136535		NP_036866.1	58426		NP_001020068.1	79892		NP_001103378.1	136535
NP_599192.1	158015		NP_001100085.2	9507.5		NP_036866.1	58742		NP_062043.1	158015		NP_113708.1	9507.5		XP_006248354.1	58742		XP_006244957.1	158015		XP_006239506.1	9507.5
XP_006243683.1	146014		NP_071794.1	74437		NP_112276.2	33566		NP_059022.1	146014		XP_006243470.1	74437		NP_001007752.1	33566		NP_001138493.1	146014		NP_150238.1	74437
XP_006239239.1	88125		XP_001070753.1	29586		XP_003754442.1	41984		XP_006237862.1	88125		RANDOM40920	29586		NP_001015037.1	41984		XP_006248171.1	88125		NP_001138745.1	29586
NP_620800.2	192748		NP_112646.1	235919		NP_062043.1	27693		NP_063969.1	192748		RANDOM26901	235919		XP_006232332.1	27693		XP_006248611.1	192748		NP_036951.1	235919
NP_071795.1	196084		XP_006233886.1	120087		NP_112402.1	32709		NP_037047.2	196084		RANDOM53579	120087		NP_001013203.1	32709		XP_006233291.1	196084		NP_620242.1	120087
XP_003750066.1	20257		NP_062140.1	43803		NP_058784.2	102565		NP_543168.1	20257		XP_002729895.2	43803		NP_001099855.1	102565		XP_006232586.1	20257		NP_037067.1	43803
XP_006251666.1	43765		NP_058941.1	119410		NP_036756.3	44491		NP_569115.1	43765		NP_001008825.1	119410		XP_006249842.1	44491		XP_003751064.2	43765		NP_001009668.1	119410
NP_075591.1	440294		NP_058783.1	50689		NP_036702.1	138567		NP_001094128.2	440294		XP_006242387.1	50689		NP_112646.1	138567		NP_001009180.1	440294		NP_058721.1	50689
NP_001033064.2	486401		NP_445964.1	27181.7		XP_006243881.1	60161		XP_006245111.1	486401		NP_001096829.2	27181.7		NP_852034.1	60161		NP_062140.1	486401		NP_114021.2	27181.7
NP_001030110.1	82981		XP_006237470.1	152321		NP_001019449.1	59523		XP_006239239.1	82981		NP_036867.1	152321		NP_001128306.1	59523		XP_006233389.1	82981		NP_037309.1	152321
NP_001008525.1	82486		NP_113865.1	40433		NP_001004081.1	24884		NP_036691.2	82486		NP_001102589.1	40433		XP_006248540.1	24884		NP_112305.1	82486		NP_075581.1	40433
XP_006240391.1	46911.5		NP_001258034.1	70845		XP_006236906.1	20355		NP_758443.1	46911.5		XP_006224826.1	70845		XP_006248541.1	20355		XP_006230791.1	46911.5		XP_006240416.1	70845
XP_006240167.1	104614		NP_062043.1	65092.1		NP_071609.2	41249		XP_006240461.1	104614		XP_003750763.1	65092.1		XP_006239955.1	41249		XP_006233886.1	104614		NP_001264182.1	65092.1
NP_001012177.1	202552		NP_114006.1	46720		NP_112645.1	62819		XP_006246700.1	202552		XP_006235704.1	46720		NP_071794.1	62819		NP_001007630.1	202552		NP_001264180.1	46720
XP_006245111.1	426816		NP_001019449.1	60057.9		NP_001013203.1	59496		NP_001099311.1	426816		XP_006236148.1	60057.9		NP_001128046.1	59496		NP_001007603.1	426816		NP_059024.1	60057.9
NP_036691.2	147065		NP_071785.1	16105		RANDOM36734	100641		NP_037117.1	147065		NP_036738.1	16105		NP_775177.1	100641		NP_001177167.1	147065		NP_001004225.1	16105
NP_001019449.1	140732		NP_001258129.1	29985		RANDOM37544	60662		NP_037184.1	140732		NP_062056.1	29985		RANDOM57109	60662		XP_006253737.1	140732		NP_058771.2	29985
NP_001029139.1	159931		XP_006253617.1	39927		RANDOM12167	15860		NP_001033064.2	159931		NP_150237.1	39927		RANDOM383	15860		XP_006246697.1	159931		NP_445817.1	39927
NP_942037.2	244559		NP_071609.2	63589		XP_006245909.1	400976		NP_075591.1	244559		NP_062085.1	63589		RANDOM53169	400976		NP_037322.1	244559		NP_001009480.1	63589
NP_001099959.1	135169		NP_036870.1	53837		RANDOM53276	15860		NP_036664.2	135169		XP_002728578.1	53837		NP_113708.1	15860		XP_006226557.1	135169		NP_001099879.1	53837
NP_001094481.1	134619		NP_071970.2	18786		RANDOM34061	15860		XP_006232809.1	134619		XP_002725368.1	18786		XP_003750426.1	15860		NP_596915.1	134619		NP_001007621.1	18786
XP_006232569.1	169610		XP_006248597.1	39200.2		XP_006221235.1	316687		NP_071579.1	169610		NP_112413.2	39200.2		RANDOM43488	316687		XP_006243882.1	169610		XP_006240907.1	39200.2
HBBF_BOVIN	706345		XP_006250756.1	22482		RANDOM52888	15860		NP_001101857.2	706345		NP_037228.1	22482		NP_001094160.1	15860		XP_006235022.1	706345		NP_803175.1	22482
NP_058972.2	136207		NP_001093628.1	23337.8		RANDOM18807	52700		NP_071604.1	136207		NP_001007723.1	23337.8		RANDOM32125	52700		NP_001009275.1	136207		NP_036703.2	23337.8
XP_006229211.1	127927		NP_112267.1	68519		RANDOM42062	15860		XP_006227272.1	127927		NP_001104739.1	68519		XP_006245908.1	15860		NP_478120.1	127927		NP_476534.1	68519
NP_445764.1	165341		XP_006245248.1	23982		RANDOM53169	159072		NP_071976.1	165341		NP_001030329.2	23982		RANDOM22232	159072		NP_001120958.1	165341		NP_570111.1	23982
NP_446316.1	179375		NP_001128009.1	64434		XP_006236773.1	6581		NP_001007006.1	179375		XP_006243449.1	64434		RANDOM3003	6581		XP_006230794.1	179375		NP_058746.1	64434
XP_006243881.1	183675		XP_006243882.1	83477.1		RANDOM30718	23038		NP_001186097.1	183675		XP_001061734.2	83477.1		RANDOM34061	23038		XP_006248541.1	183675		NP_112416.1	83477.1
NP_001178623.1	365596		NP_112645.1	30866.3		RANDOM55890	13039		NP_001177167.1	365596		XP_002726247.1	30866.3		RANDOM57470	13039		NP_112276.2	365596		NP_620806.1	30866.3
NP_112643.1	92706		XP_006250449.1	54503		RANDOM34153	14228		NP_058729.2	92706		NP_599191.1	54503		RANDOM17456	14228		NP_001019449.1	92706		NP_001019475.1	54503
NP_001258305.1	260598		NP_001032856.2	9641.5		RANDOM54510	14228		NP_110490.1	260598		XP_003751847.1	9641.5		XP_006221706.1	14228		NP_077362.1	260598		NP_001004220.1	9641.5
XP_001067293.1	80369.9		NP_476481.1	52402		RANDOM47629	15860		NP_113870.1	80369.9		XP_003753106.1	52402		XP_006229064.1	15860		XP_003754543.1	80369.9		NP_077076.1	52402
NP_001020317.1	75163		NP_001128306.1	14233.5		RANDOM53579	80218		NP_037215.1	75163		NP_599153.2	14233.5		NP_037213.1	80218		XP_006226819.1	75163		XP_006246662.1	14233.5
NP_775159.1	86701		NP_113903.1	599625		RANDOM27058	53668		NP_620238.1	86701		NP_942071.1	599625		RANDOM55307	53668		NP_036652.1	86701		XP_006246661.1	599625
XP_006246699.1	99694		XP_006221151.1	24481.9		RANDOM17088	18845		NP_071946.1	99694		NP_067599.1	24481.9		RANDOM59835	18845		NP_058960.2	99694		NP_062198.1	24481.9
NP_063969.1	133758		NP_001032265.1	104062		NP_001012197.2	22567		ALBU_BOVIN	133758		NP_075581.1	104062		XP_006245572.1	22567		NP_062164.1	133758		NP_001102954.1	104062
NP_001100216.1	48802		XP_001079629.2	115530		RANDOM15496	17582		NP_062230.1	48802		XP_006252013.1	115530		NP_001012197.2	17582		XP_006225457.1	48802		NP_476556.2	115530
XP_006228451.1	96603.3		XP_001072657.1	14426		NP_037326.1	7882		NP_071609.2	96603.3		XP_006222487.1	14426		NP_001103001.1	7882		NP_001103085.1	96603.3		NP_036630.1	14426
XP_006229614.1	224199		NP_001012197.2	39613.6		XP_006229119.1	7882		NP_446380.1	224199		XP_003754003.1	39613.6		RANDOM14119	7882		XP_006254250.1	224199		NP_446028.1	39613.6
XP_006240461.1	68049		XP_006232586.1	65572		RANDOM36529	4870		XP_006240167.1	68049		NP_001121124.1	65572		NP_036620.2	4870		NP_112646.1	68049		NP_445749.1	65572
NP_037313.1	156530		NP_036866.1	70702		RANDOM45267	4870		XP_003751683.1	156530		XP_006252012.1	70702		RANDOM10339	4870		NP_001257795.1	156530		NP_445743.2	70702
XP_006245248.1	89386		NP_058710.1	22729.5		RANDOM6346	4870		NP_445822.1	89386		NP_077374.2	22729.5		NP_446357.1	4870		NP_001099251.1	89386		NP_511178.1	22729.5
NP_596915.1	132650		NP_001094012.1	351412		RANDOM32610	4870		XP_006253451.1	132650		NP_036727.1	351412		XP_006241097.1	4870		NP_037046.1	132650		NP_036661.3	351412
NP_001099994.1	192970		NP_110490.1	60574		RANDOM5147	3745		NP_001162612.1	192970		NP_058840.1	60574		RANDOM39401	3745		NP_036789.2	192970		NP_001006971.1	60574
NP_112276.2	97018		NP_062259.2	17368		XP_006224826.1	13872		NP_690003.1	97018		NP_001102965.1	17368		XP_001076027.3	13872		NP_001014157.1	97018		NP_112326.1	17368
XP_006244957.1	95171		NP_445764.1	95117		NP_037322.1	70064		NP_001099536.1	95171		NP_036662.1	95117		RANDOM34113	70064		NP_001100405.1	95171		NP_001099960.1	95117
XP_006229730.1	89235		XP_006234412.1	98011		XP_006229394.1	53668		NP_113719.1	89235		NP_001014183.1	98011		RANDOM9739	53668		XP_006236273.1	89235		XP_006244994.1	98011
NP_062164.1	94419		XP_002726365.1	43814		NP_065415.1	68112		XP_006243683.1	94419		NP_150238.1	43814		NP_001101423.1	68112		XP_001072867.1	94419		NP_001128629.1	43814
NP_001099764.1	100477		NP_001182605.1	18144		RANDOM16535	18845		NP_001002826.1	100477		NP_001099487.1	18144		XP_006229307.1	18845		NP_001102665.1	100477		NP_476545.2	18144
NP_001128170.1	153943		XP_006245909.1	313375		XP_006228752.1	9354		XP_002729126.1	153943		NP_072173.1	313375		RANDOM39393	9354		NP_001258034.1	153943		XP_006249447.1	313375
NP_058834.1	39140		XP_006221235.1	355334		XP_006225516.1	2461		XP_003753683.1	39140		NP_058704.1	355334		RANDOM36481	2461		XP_006245248.1	39140		NP_037098.1	355334
XP_006228452.1	64271.7		RANDOM20958	57983		RANDOM19691	4870		NP_037176.2	64271.7		XP_006251279.1	57983		XP_006221707.1	4870		NP_001099187.1	64271.7		NP_446062.1	57983
NP_063970.1	116370		RANDOM34729	57983		XP_006246884.1	145847		NP_001163796.1	116370		NP_058721.1	57983		RANDOM48385	145847		NP_596919.1	116370		NP_620799.1	57983
NP_001013130.1	59307		RANDOM53169	137065		XP_006253665.1	4431		NP_058843.1	59307		NP_001102761.1	137065		RANDOM57559	4431		NP_001032878.1	59307		XP_003748730.1	137065
NP_037176.2	132021		XP_006246883.1	86108		NP_112413.2	9168963		NP_113795.1	132021		NP_001099879.1	86108		RANDOM53384	9168963		NP_001102359.1	132021		NP_446054.1	86108
NP_001099311.1	249319		RANDOM10801	83236		NP_062056.1	8519720		XP_006248876.1	249319		NP_036627.1	83236		NP_001011939.1	8519720		XP_006240162.1	249319		NP_001093955.1	83236
XP_003751048.1	51603		RANDOM55317	7314		NP_036738.1	7809501		NP_077362.1	51603		XP_006230273.1	7314		RANDOM9310	7809501		NP_001007600.1	51603		NP_071957.1	7314
XP_006229615.1	154575		RANDOM6305	83853		NP_001121124.1	7593331		XP_006233886.1	154575		NP_036951.1	83853		RANDOM41601	7593331		NP_001009653.1	154575		NP_001004250.1	83853
XP_003748808.1	104000		RANDOM30232	7314		NP_001030329.2	5731339		NP_446090.1	104000		NP_569117.1	7314		RANDOM43100	5731339		NP_446064.1	104000		NP_036736.1	7314
NP_113903.1	165615		RANDOM383	35293		XP_003751847.1	1962405		NP_001264190.1	165615		NP_075211.2	35293		XP_006238037.1	1962405		NP_058736.1	165615		NP_598282.2	35293
NP_001257795.1	103406		NP_446072.2	319233		NP_112406.1	4294913		NP_058972.2	103406		NP_001004250.1	319233		RANDOM42062	4294913		NP_113708.1	103406		XP_001078857.1	319233
NP_062233.2	58794		RANDOM54360	1676		XP_002728578.1	4159981		NP_072129.2	58794		NP_001009668.1	1676		RANDOM55402	4159981		XP_006245906.1	58794		XP_001074373.1	1676
NP_001099536.1	56848		RANDOM42601	22660		NP_599191.1	11108226		NP_058960.2	56848		NP_803175.1	22660		RANDOM59802	11108226		RANDOM53276	56848		NP_899163.1	22660
NP_071794.1	103829		RANDOM31988	7718		NP_150237.1	3.00778e+06		NP_112402.1	103829		XP_006240907.1	7718		RANDOM20957	3.00778e+06		RANDOM36452	103829		XP_006222360.1	7718
NP_113870.1	95252		XP_006230542.1	2851		NP_037228.1	3.00328e+06		NP_001094009.1	95252		NP_037309.1	2851		RANDOM60	3.00328e+06		RANDOM29353	95252		NP_647553.1	2851
XP_006240518.1	242556		RANDOM33082	83853		NP_001007723.1	3.25814e+06		NP_001030110.1	242556		NP_001006971.1	83853		RANDOM21460	3.25814e+06		RANDOM2692	242556		XP_006252703.1	83853
NP_001030123.1	211121		RANDOM49850	83853		NP_001106694.1	2.74455e+06		NP_001007609.1	211121		NP_058746.1	83853		XP_006254737.1	2.74455e+06		RANDOM20632	211121		XP_006233484.1	83853
NP_058792.1	84809		RANDOM46054	83853		NP_067599.1	4633441		NP_112276.2	84809		NP_620806.1	83853		RANDOM37973	4633441		RANDOM59835	84809		XP_006249721.1	83853
NP_058690.2	362217		RANDOM44001	7314		XP_006243449.1	8971863		NP_446316.1	362217		NP_036744.1	7314		RANDOM50852	8971863		XP_006221235.1	362217		NP_114054.1	7314
NP_110499.1	60035		RANDOM31160	38659		NP_077374.2	7581572		NP_001102874.1	60035		NP_112416.1	38659		RANDOM29481	7581572		RANDOM383	60035		NP_059002.2	38659
NP_110490.1	145484		XP_006236773.1	1877		XP_002726247.1	2495268		NP_001099811.1	145484		NP_570111.1	1877		NP_071515.1	2495268		NP_001012197.2	145484		NP_037264.1	1877
NP_001258034.1	149518		RANDOM36310	83853		XP_006252013.1	30434491		NP_036652.1	149518		NP_036703.2	83853		RANDOM23427	30434491		NP_001011975.1	149518		NP_445742.1	83853
NP_112305.1	57030		RANDOM29037	83853		XP_006252012.1	2.86504e+07		XP_006232586.1	57030		NP_445967.1	83853		RANDOM1766	2.86504e+07		RANDOM30018	57030		NP_001020317.1	83853
NP_112402.1	74929		RANDOM37460	83853		NP_058704.1	5038715		XP_003750285.1	74929		NP_445770.1	83853		XP_006256985.1	5038715		RANDOM10339	74929		NP_077327.1	83853
XP_006257013.1	228034		RANDOM11188	83853		NP_036662.1	4834256		NP_001103370.1	228034		NP_997681.1	83853		RANDOM20005	4834256		XP_006255083.1	228034		NP_001013079.1	83853
XP_006236906.1	42551		RANDOM59491	36486		XP_344600.4	1258364		NP_001004082.3	42551		XP_006239505.1	36486		RANDOM6312	1258364		NP_001100976.1	42551		NP_036770.1	36486
NP_001094167.1	38476		RANDOM45386	36486		NP_075581.1	4987159		NP_001011936.1	38476		NP_036686.2	36486		RANDOM52655	4987159		RANDOM32640	38476		XP_006252707.1	36486
NP_446380.1	37698		RANDOM17088	20501		NP_942071.1	1.15178e+06		NP_001094220.1	37698		NP_620238.1	20501		NP_062056.1	1.15178e+06		XP_006229119.1	37698		NP_446038.1	20501
XP_006248597.1	83002		RANDOM55699	2513		NP_599153.2	6031377		NP_001101931.1	83002		NP_001138745.1	2513		NP_036738.1	6031377		RANDOM7450	83002		NP_077325.2	2513
XP_006235110.1	100581		RANDOM37055	2513		NP_036951.1	3437494		NP_058690.2	100581		XP_006239506.1	2513		NP_112413.2	3437494		RANDOM59244	100581		NP_110453.3	2513
NP_036714.2	62950		RANDOM17392	756		NP_001009668.1	1819664		XP_006237470.1	62950		NP_037098.1	756		NP_150237.1	1819664		XP_006225948.1	62950		NP_001012130.1	756
NP_001100145.1	44197		RANDOM39640	756		XP_006254181.1	589020		NP_063970.1	44197		NP_001004220.1	756		NP_001030329.2	589020		RANDOM53579	44197		NP_001008888.1	756
NP_001019541.1	45161		RANDOM22806	83853		NP_001014183.1	6581622		NP_113903.1	45161		NP_476556.2	83853		NP_037228.1	6581622		NP_001099736.1	45161		NP_001121052.1	83853
NP_036940.1	89843		RANDOM13369	756		NP_058840.1	2707152		NP_001264597.1	89843		XP_006244994.1	756		NP_001007723.1	2707152		XP_006234374.1	89843		NP_001103960.1	756
NP_001037707.1	225791		RANDOM21089	756		NP_075211.2	2185088		XP_006223112.1	225791		NP_001009628.1	756		NP_001120921.1	2185088		RANDOM11346	225791		XP_006229299.1	756
XP_006235022.1	41845		RANDOM46838	4434		NP_150238.1	2439089		XP_001059344.1	41845		NP_001007621.1	4434		NP_067599.1	2439089		RANDOM201	41845		NP_036792.2	4434
NP_001178513.1	362425		RANDOM4901	1979		NP_036727.1	3593467		NP_058834.1	362425		XP_006249447.1	1979		NP_599191.1	3593467		XP_006253994.1	362425		NP_058827.3	1979
XP_003749762.1	72189		NP_062001.1	11473		NP_058721.1	2.4286e+06		NP_001128170.1	72189		NP_620799.1	11473		NP_001121124.1	2.4286e+06		RANDOM39598	72189		XP_006249545.1	11473
NP_001011936.1	132349		NP_113971.1	11473		NP_036627.1	2742237		XP_006231231.1	132349		NP_062198.1	11473		NP_001106694.1	2742237		XP_006227272.1	132349		NP_955417.1	11473
NP_112312.1	151289		XP_006251249.1	11473		NP_072173.1	773806		NP_058941.1	151289		NP_062256.1	11473		NP_058704.1	773806		NP_112267.1	151289		NP_071579.1	11473
NP_001007752.1	21476		NP_001073177.1	58776		NP_058932.1	1123786		NP_071782.1	21476		XP_006249901.1	58776		XP_002726247.1	1123786		XP_006247607.1	21476		NP_058682.2	58776
NP_001128306.1	23864		XP_006241361.1	8027		NP_037067.1	2098752		NP_001006967.1	23864		NP_058771.2	8027		XP_006237677.1	2098752		RANDOM37193	23864		NP_058747.1	8027
NP_001264123.1	77915		XP_006246660.1	34381		NP_001004225.1	1741544		NP_001128489.1	77915		NP_058932.1	34381		XP_344600.4	1741544		RANDOM11661	77915		NP_112287.1	34381
NP_001020068.1	126110		NP_001165608.1	83853		XP_006249901.1	3975597		NP_001257793.1	126110		NP_476545.2	83853		XP_006243449.1	3975597		XP_006243470.1	126110		XP_006255306.1	83853
NP_113737.1	46945		RANDOM24877	17256		XP_006240416.1	1602709		RANDOM4729	46945		NP_077076.1	17256		NP_599153.2	1602709		RANDOM12982	46945		NP_037234.2	17256
NP_001015037.1	33801		RANDOM22524	5801		NP_037309.1	2388355		RANDOM35297	33801		NP_476443.1	5801		NP_077374.2	2388355		RANDOM25957	33801		NP_072116.1	5801
NP_059015.1	85924		RANDOM55740	38659		XP_006239506.1	1.3711e+06		RANDOM59561	85924		NP_114021.2	38659		XP_003753106.1	1.3711e+06		RANDOM25747	85924		NP_446204.2	38659
NP_001020305.1	44428.5		RANDOM21202	38659		NP_620242.1	723331		RANDOM4116	44428.5		NP_476534.1	38659		NP_036971.1	723331		RANDOM22471	44428.5		NP_114176.3	38659
NP_058784.2	161710		XP_006227622.1	38659		NP_036703.2	1622775		RANDOM55317	161710		XP_003752313.1	38659		NP_075581.1	1622775		NP_113971.1	161710		NP_058701.2	38659
NP_001123977.1	67426		XP_006257165.1	38659		NP_036686.2	1103274		RANDOM40513	67426		XP_001053017.1	38659		NP_036662.1	1103274		RANDOM13368	67426		NP_001099623.1	38659
NP_434684.1	138841		RANDOM55794	38659		XP_006240907.1	796099		RANDOM18322	138841		XP_002725505.1	38659		NP_001104811.1	796099		XP_006247075.1	138841		TRYP_PIG	38659
NP_113865.1	52143		RANDOM57865	38659		NP_569117.1	1568353		XP_006245909.1	52143		XP_006240416.1	38659		XP_006222494.1	1568353		NP_001092981.1	52143		NP_001178534.1	38659
XP_006232030.1	232804		RANDOM12568	38659		XP_003748934.1	1228037		RANDOM12544	232804		NP_001128630.1	38659		XP_006252013.1	1228037		RANDOM41401	232804		NP_112313.1	38659
NP_077813.1	56213		XP_001065209.2	38659		NP_511178.1	838880		RANDOM28730	56213		NP_036828.2	38659		NP_001014183.1	838880		RANDOM2234	56213		NP_476455.1	38659
NP_062043.1	65874.1		RANDOM40917	38659		NP_620806.1	294570		RANDOM19374	65874.1		XP_006224051.1	38659		NP_075211.2	294570		RANDOM14456	65874.1		NP_037205.2	38659
NP_001103609.1	193952		XP_006254480.1	38659		NP_059024.1	1127475		XP_006229119.1	193952		NP_036714.2	38659		NP_150238.1	1127475		XP_006251249.1	193952		NP_071956.2	38659
NP_001007630.1	23518.5		RANDOM32779	38659		XP_006251816.1	1137801		RANDOM21736	23518.5		NP_037081.2	38659		NP_620242.1	1137801		NP_058725.1	23518.5		NP_446090.1	38659
NP_001257610.1	77129		XP_006256456.1	38659		NP_001006971.1	1352112		RANDOM35368	77129		XP_006246661.1	38659		NP_058721.1	1352112		XP_006254733.1	77129		NP_001103077.1	38659
NP_071790.1	143799		RANDOM22325	38659		NP_001138745.1	494341		RANDOM55873	143799		NP_073198.1	38659		NP_001170776.1	494341		NP_036738.1	143799		NP_001006973.1	38659
NP_001008218.1	32471		RANDOM34060	38659		XP_006244994.1	1162038		XP_006234161.1	32471		NP_665726.1	38659		NP_072173.1	1162038		NP_062056.1	32471		NP_071985.1	38659
NP_071966.1	156051		RANDOM17390	38659		NP_071565.2	1406644		RANDOM36869	156051		NP_446038.1	38659		XP_006252012.1	1406644		NP_150237.1	156051		XP_006251510.1	38659
NP_001099187.1	112297		XP_006250937.1	38659		NP_077076.1	937811		XP_006230715.1	112297		NP_112326.1	38659		NP_001009668.1	937811		NP_112413.2	112297		NP_001013128.1	38659
NP_387502.1	85255		RANDOM26959	38659		NP_803175.1	450906		RANDOM42212	85255		NP_445749.1	38659		NP_037067.1	450906		NP_001120921.1	85255		NP_665726.1	38659
XP_006248541.1	47052		RANDOM51505	38659		NP_570111.1	1769904		RANDOM57905	47052		NP_511178.1	38659		NP_058840.1	1769904		NP_001007723.1	47052		XP_006235385.1	38659
NP_446447.2	68639		RANDOM57019	38659		NP_001121052.1	1178222		XP_006247607.1	68639		NP_036696.2	38659		NP_058932.1	1178222		NP_067599.1	68639		XP_006240461.1	38659
XP_006238569.1	18915		RANDOM1938	38659		NP_062256.1	554452		XP_006249825.1	18915		NP_445743.2	38659		NP_037309.1	554452		NP_001030329.2	18915		NP_001005550.1	38659
XP_006234414.1	71259		NP_001008337.1	38659		NP_445743.2	1.32567e+06		RANDOM40281	71259		XP_006239850.1	38659		XP_214281.3	1.32567e+06		XP_006243449.1	71259		NP_569112.1	38659
XP_006224826.1	42944.5		RANDOM44529	38659		XP_006234566.1	3374969		XP_006227024.1	42944.5		NP_001093955.1	38659		NP_036951.1	3374969		NP_001104739.1	42944.5		NP_058797.1	38659
NP_001099706.1	56198		RANDOM42034	38659		NP_001099879.1	1.68899e+06		RANDOM39576	56198		NP_446062.1	38659		NP_476534.1	1.68899e+06		NP_599191.1	56198		NP_620262.2	38659
NP_037350.1	59332		RANDOM20050	756		XP_006249447.1	1338169		RANDOM59126	59332		NP_446054.1	756		NP_001007621.1	1338169		NP_001121124.1	59332		NP_997475.1	756
NP_062230.1	86384.3		RANDOM40252	5801		NP_112416.1	270524		RANDOM18808	86384.3		NP_001102954.1	5801		NP_942071.1	270524		NP_058704.1	86384.3		NP_062256.1	5801
XP_006243019.1	128111		NP_996729.1	1630		NP_062198.1	8.99438e+06		XP_003750426.1	128111		NP_476484.1	1630		XP_006239505.1	8.99438e+06		XP_002726247.1	128111		NP_037117.1	1630
XP_006235096.1	34997		RANDOM54691	38659		NP_445749.1	1467610		XP_006248354.1	34997		NP_001264182.1	38659		NP_036686.2	1467610		XP_001061734.2	34997		NP_569115.1	38659
NP_036664.2	141692		RANDOM26210	38659		NP_446062.1	434382		NP_113708.1	141692		NP_001013128.1	38659		XP_006228857.1	434382		NP_599153.2	141692		NP_445967.1	38659
XP_006252646.1	177692		RANDOM30517	38659		NP_001019516.1	3.20458e+06		RANDOM53008	177692		XP_006222360.1	38659		NP_001004250.1	3.20458e+06		NP_001104811.1	177692		NP_037320.1	38659
NP_001095888.1	45290.4		RANDOM11992	38659		NP_445967.1	906685		RANDOM56242	45290.4		XP_006253546.1	38659		XP_003748934.1	906685		XP_006254181.1	45290.4		NP_068635.1	38659
NP_114006.1	64407		RANDOM56311	38659		XP_006232643.1	2.82293e+06		RANDOM43699	64407		NP_476455.1	38659		XP_006249901.1	2.82293e+06		XP_006252013.1	64407		NP_001099765.1	38659
XP_006242489.1	20006		RANDOM13830	38659		NP_001004250.1	1286430		RANDOM13057	20006		XP_002729147.1	38659		NP_569117.1	1286430		XP_006252012.1	20006		XP_006230287.1	38659
XP_006256651.1	51176		XP_006253501.1	38659		NP_476534.1	1188163		RANDOM38923	51176		NP_036736.1	38659		XP_006240416.1	1188163		XP_001075173.1	51176		XP_006249342.1	38659
NP_001007146.1	106181		XP_006240201.1	38659		NP_037081.2	828968		RANDOM24396	106181		NP_077327.1	38659		NP_062256.1	828968		XP_003751847.1	106181		NP_665724.1	38659
XP_006257438.1	139487		RANDOM47102	5801		XP_006246661.1	683800		RANDOM57875	139487		NP_446028.1	5801		XP_006246662.1	683800		NP_077374.2	139487		NP_001099581.1	5801
NP_001009180.1	62134		XP_001065549.1	5801		NP_036770.1	1716348		RANDOM21430	62134		TRYP_PIG	5801		NP_037081.2	1716348		NP_150238.1	62134		NP_001029277.1	5801
NP_059061.1	40830		RANDOM2405	83853		NP_001264182.1	435612		RANDOM30054	40830		NP_059024.1	83853		NP_001019516.1	435612		XP_006237677.1	40830		XP_006237862.1	83853
NP_445800.1	54332		RANDOM42095	38659		NP_071957.1	657220		RANDOM24707	54332		NP_001163796.1	38659		XP_006244994.1	657220		NP_036727.1	54332		NP_001101857.2	38659
NP_001009622.1	5470.27		RANDOM11995	5801		NP_001004220.1	1058812		RANDOM53169	5470.27		XP_001078857.1	5801		NP_803175.1	1058812		NP_036662.1	5470.27		XP_006243490.1	5801
NP_001100206.2	57575		XP_006254694.1	5801		XP_006230741.1	1336125		RANDOM42221	57575		NP_001258046.1	5801		NP_058771.2	1336125		NP_075581.1	57575		XP_006249344.1	5801
NP_112267.1	78503.6		NP_001178739.1	5801		NP_001004072.2	1138841		RANDOM6227	78503.6		NP_062165.2	5801		NP_058746.1	1138841		NP_075211.2	78503.6		NP_599161.2	5801
XP_006253617.1	60398.9		RANDOM16815	5801		NP_620238.1	372311		XP_006242612.1	60398.9		NP_446252.1	5801		NP_001006971.1	372311		XP_006230273.1	60398.9		NP_001006982.2	5801
NP_001004223.1	54710		RANDOM5594	5801		NP_058771.2	1131703		RANDOM9761	54710		NP_058827.3	5801		NP_570111.1	1131703		NP_058840.1	54710		NP_445770.1	5801
NP_620266.1	620455		RANDOM45158	5801		NP_114021.2	579851		RANDOM38664	620455		NP_001008888.1	5801		NP_114021.2	579851		NP_001014183.1	620455		XP_001071565.2	5801
XP_006253737.1	38122		RANDOM2670	5801		NP_036661.3	1457425		NP_036756.3	38122		NP_112287.1	5801		NP_445967.1	1457425		NP_058721.1	38122		NP_598302.1	5801
NP_062140.1	85683		XP_006242489.1	4646		NP_112287.1	1292639		RANDOM41198	85683		XP_006234566.1	4646		NP_036703.2	1292639		XP_214281.3	85683		XP_003752203.1	4646
XP_006233886.1	106131		NP_110499.1	2676		NP_001093955.1	5.91365e+06		XP_006252646.1	106131		XP_006234565.1	2676		XP_006249447.1	5.91365e+06		NP_001103378.1	106131		NP_536729.1	2676
NP_062203.1	90343		RANDOM24697	38659		NP_598302.1	579450		XP_006227622.1	90343		NP_036661.3	38659		NP_445743.2	579450		NP_036686.2	90343		NP_620198.1	38659
XP_006221562.1	57050		NP_062230.1	18839		NP_446028.1	522794		RANDOM56237	57050		NP_001009480.1	18839		NP_445749.1	522794		XP_006239506.1	57050		NP_476443.1	18839
NP_110455.1	168721		NP_036738.1	10438102		NP_059002.2	379154		RANDOM36175	168721		NP_570839.2	10438102		NP_036661.3	379154		NP_001009668.1	168721		XP_006233327.1	10438102
NP_690003.1	67585		NP_062056.1	15433835		NP_036810.1	2.20359e+06		NP_112290.2	67585		NP_001005550.1	15433835		NP_036770.1	2.20359e+06		NP_942071.1	67585		NP_036828.2	15433835
NP_001014102.1	146213		NP_001030329.2	10484725		NP_446252.1	94004		RANDOM29472	146213		XP_001066541.1	10484725		NP_001004220.1	94004		NP_037067.1	146213		NP_114175.1	10484725
NP_062259.2	75576		NP_112413.2	9698805		NP_058746.1	506352		RANDOM56861	75576		NP_058710.1	9698805		XP_006240907.1	506352		NP_036951.1	75576		NP_062249.1	9698805
XP_003751453.1	150755		NP_150237.1	4.30345e+06		NP_001102954.1	650584		RANDOM56311	150755		NP_445817.1	4.30345e+06		XP_006230741.1	650584		NP_037309.1	150755		NP_001100718.1	4.30345e+06
XP_006239433.1	64509		NP_062085.1	1.25464e+07		NP_536729.1	120917		XP_006256456.1	64509		NP_001006973.1	1.25464e+07		NP_112416.1	120917		NP_511178.1	64509		NP_001162612.1	1.25464e+07
XP_003750763.1	25439		NP_067599.1	8769178		NP_001258046.1	131191		RANDOM22325	25439		NP_059002.2	8769178		NP_001264180.1	131191		NP_072173.1	25439		XP_006250357.1	8769178
XP_006228752.1	71312		NP_037228.1	3412587		NP_001013079.1	201001		XP_006247126.1	71312		NP_058701.2	3412587		NP_001264182.1	201001		XP_006251816.1	71312		NP_620238.1	3412587
NP_647540.1	406120		NP_001007723.1	4897758		NP_071579.1	406264		XP_006247800.1	406120		NP_001121052.1	4897758		NP_001102954.1	406264		NP_059024.1	406120		NP_001009628.1	4897758
XP_006253186.1	66825		NP_599191.1	13658448		NP_476443.1	550656		RANDOM49163	66825		NP_058865.1	13658448		NP_446028.1	550656		NP_620242.1	66825		NP_036724.1	13658448
NP_001102034.1	227340		XP_002728578.1	7761483		XP_001078857.1	5.45962e+06		NP_001099552.2	227340		XP_006255802.1	7761483		NP_001004225.1	5.45962e+06		NP_570111.1	227340		NP_058729.2	7761483
XP_006233291.1	201530		XP_002725368.1	7496006		NP_997681.1	157995		RANDOM49653	201530		XP_006255306.1	7496006		NP_059024.1	157995		NP_058932.1	201530		NP_036709.1	7496006
NP_037062.1	111166		NP_001106694.1	3.10147e+06		NP_001012130.1	394042		XP_006233593.1	111166		NP_445742.1	3.10147e+06		NP_476545.2	394042		XP_006228857.1	111166		XP_006232994.1	3.10147e+06
XP_003752811.1	81335		XP_006252013.1	42914468		NP_058701.2	826329		RANDOM41567	81335		NP_114054.1	42914468		NP_071957.1	826329		NP_036703.2	81335		NP_001094128.2	42914468
NP_001006967.1	78310		NP_058704.1	6938120		NP_570839.2	1133526		RANDOM42034	78310		NP_110453.3	6938120		XP_006234566.1	1133526		XP_006249901.1	78310		NP_037143.2	6938120
XP_006253190.1	46398		NP_001121124.1	6609219		NP_001006982.2	811901		XP_001076027.3	46398		NP_113791.1	6609219		XP_006239851.1	811901		NP_569117.1	46398		XP_006241591.1	6609219
XP_006255208.1	25438		XP_006237677.1	4758357		NP_445817.1	273636		RANDOM33005	25438		XP_006241591.1	4758357		NP_077076.1	273636		XP_006244994.1	25438		NP_997477.1	4758357
XP_006256513.1	18647.8		NP_036727.1	5750698		NP_112326.1	384524		RANDOM34060	18647.8		NP_071957.1	5750698		XP_002725505.1	384524		NP_037081.2	18647.8		NP_001030110.1	5750698
NP_036702.1	59650		NP_077374.2	8881162		NP_620799.1	274902		XP_006223978.1	59650		XP_006232330.1	8881162		XP_006253546.1	274902		NP_001004225.1	59650		NP_113870.1	8881162
NP_997682.1	9898.5		XP_006243449.1	10027403		NP_446054.1	317406		RANDOM10339	9898.5		NP_036940.1	10027403		NP_997681.1	317406		XP_006240907.1	9898.5		NP_997711.1	10027403
XP_006226819.1	69740		NP_599153.2	9132870		NP_446090.1	510122		RANDOM43866	69740		NP_071956.2	9132870		NP_112313.1	510122		NP_001006971.1	69740		XP_003752993.1	9132870
NP_001011939.1	78109		XP_344600.4	1.50119e+06		NP_001029277.1	464552		RANDOM27058	78109		NP_062233.2	1.50119e+06		NP_037098.1	464552		NP_620806.1	78109		NP_598267.2	1.50119e+06
NP_036652.1	48141		XP_006252012.1	3.59609e+07		NP_445770.1	515201		RANDOM2470	48141		XP_006222465.1	3.59609e+07		XP_003752313.1	515201		NP_476556.2	48141		NP_037215.1	3.59609e+07
XP_003752259.1	5406.68		NP_075581.1	7327095		NP_001099623.1	140916		RANDOM12309	5406.68		XP_006250863.1	7327095		NP_062198.1	140916		NP_114021.2	5406.68		XP_006257007.1	7327095
NP_072106.1	81449		XP_002726247.1	3813858		NP_476545.2	572896		XP_006251249.1	81449		NP_599192.1	3813858		NP_112287.1	572896		NP_445743.2	81449		XP_006245111.1	3813858
XP_006231423.1	169520		XP_003752370.1	1382599		NP_001008888.1	444616		RANDOM40221	169520		XP_003749420.1	1382599		XP_006237392.1	444616		NP_001004220.1	169520		XP_006247960.1	1382599
NP_476481.1	50278		XP_001075173.1	1957676		NP_446204.2	435665		NP_113971.1	50278		YP_665632.1	1957676		NP_620238.1	435665		NP_077076.1	50278		XP_006247959.1	1957676
NP_599229.1	36714		NP_036662.1	5470471		NP_058682.2	397936		NP_058725.1	36714		NP_036630.1	5470471		NP_110453.3	397936		XP_006240416.1	36714		NP_036696.2	5470471
XP_006237470.1	123984		NP_075211.2	2717454		NP_647541.1	397839		NP_596915.1	123984		NP_036770.1	2717454		NP_058682.2	397839		NP_058746.1	123984		NP_113791.1	2717454
XP_006226549.1	74703		NP_058721.1	3061190		NP_001017461.1	1130152		XP_003750763.1	74703		NP_446090.1	3061190		NP_001013079.1	1130152		NP_001264181.1	74703		NP_001029139.1	3061190
NP_478120.1	58951.3		NP_001104811.1	550216		XP_006251508.1	972120		XP_006231564.1	58951.3		NP_113697.1	550216		NP_001121052.1	972120		NP_001004250.1	58951.3		XP_003752342.1	550216
NP_997479.1	20523.5		NP_001029241.1	7.31645e+06		NP_647553.1	203035		NP_786937.1	20523.5		NP_058682.2	7.31645e+06		NP_036792.2	203035		XP_006249447.1	20523.5		XP_006240167.1	7.31645e+06
XP_006231428.1	154429		XP_006222494.1	529078		NP_001005550.1	605209		NP_001012197.2	154429		NP_001094481.1	529078		NP_077327.1	605209		NP_037098.1	154429		NP_001258046.1	529078
XP_006223805.1	154429		NP_001009668.1	1920139		NP_037098.1	364033		XP_006243591.1	154429		NP_001012130.1	1920139		NP_445817.1	364033		NP_803175.1	154429		NP_001004082.3	1920139
NP_001100580.1	41011.9		NP_001014183.1	7059843		XP_006252703.1	348092		RANDOM29399	41011.9		NP_001099623.1	7059843		NP_001128630.1	348092		NP_058771.2	41011.9		NP_001094009.1	7059843
NP_446222.1	103863		XP_006243450.1	6062931		NP_036724.1	441864		NP_001009275.1	103863		NP_072116.1	6062931		NP_665726.1	441864		NP_001102954.1	103863		NP_063969.1	6062931
NP_001029099.1	53205		NP_072173.1	992475		NP_036630.1	515896					XP_006230741.1	992475		XP_003752732.1	515896		NP_476534.1	0		NP_001094220.1	992475
XP_006232332.1	51208		XP_006230273.1	3067457		NP_001017486.1	637925					NP_001094128.2	3067457		NP_058701.2	637925		NP_062198.1	0		NP_036940.1	3067457
NP_072129.2	12905.9		NP_058840.1	3017430		XP_006249344.1	414595					NP_071579.1	3017430		NP_476455.1	414595		XP_006253546.1	0		YP_665632.1	3017430
NP_001011983.1	31579		NP_001004250.1	1880837		NP_077327.1	750293					NP_062249.1	1880837		NP_058827.3	750293		NP_112326.1	0		NP_775159.1	1880837
NP_596895.1	63192		NP_001007621.1	1574969		NP_001101857.2	512477					NP_036628.2	1574969		NP_446038.1	512477		NP_112416.1	0		NP_001128170.1	1574969
NP_036668.1	87803		NP_036951.1	3857359		NP_110453.3	283490					XP_006245614.1	3857359		NP_570839.2	283490		NP_062256.1	0		ALBU_BOVIN	3857359
NP_001103352.1	49448		NP_620242.1	1147309		NP_665726.1	296982					NP_001101264.2	1147309		NP_446062.1	296982		XP_003748730.1	0		NP_037184.1	1147309
XP_006226557.1	24635		XP_006228857.1	820154		NP_446038.1	288713					NP_620262.2	820154		NP_059002.2	288713		NP_112287.1	0		NP_446319.1	820154
XP_006250449.1	38288		NP_037067.1	2772385		XP_003748730.1	152393					NP_037234.2	2772385		NP_036724.1	152393		NP_036630.1	0		XP_006230250.1	2772385
NP_001013203.1	65435		NP_476534.1	1710465		XP_006252707.1	193169					NP_955417.1	1710465		NP_071956.2	193169		XP_006228853.1	0		NP_001099764.1	1710465
NP_852034.1	79832		NP_942071.1	1002866		NP_620262.2	458348					NP_071985.1	1002866		NP_112326.1	458348		NP_446054.1	0		NP_620800.2	1002866
NP_113964.2	43519		NP_037309.1	2227191		NP_445742.1	289677					NP_037023.1	2227191		NP_001008888.1	289677		NP_001128630.1	0		NP_001099536.1	2227191
NP_001020162.1	26039.5		NP_150238.1	2283138		XP_217678.1	74005					NP_001121025.1	2283138		NP_001178534.1	74005		NP_036661.3	0		XP_006232809.1	2283138
NP_037130.1	55929		NP_001103378.1	1.81552e+06		NP_036696.2	161308					NP_077325.2	1.81552e+06		NP_058797.1	161308		NP_001128629.1	0		XP_003752307.2	1.81552e+06
NP_001007603.1	36058		XP_006249901.1	4340343		NP_001013128.1	576212					NP_001008525.1	4340343		XP_006250863.1	576212		NP_445749.1	0		XP_006245614.1	4340343
NP_001020868.1	117434		NP_569117.1	1882920		NP_001094128.2	453360					NP_001007605.1	1882920		NP_446090.1	453360		NP_446062.1	0		NP_077070.2	1882920
NP_001011910.1	27359		NP_114021.2	951261		NP_113791.1	246900					XP_001054317.1	951261		NP_001093955.1	246900		NP_001009480.1	0		NP_062230.1	951261
NP_001093628.1	31742.9		NP_062256.1	974562		NP_037264.1	312892					XP_006235678.1	974562		NP_001006973.1	312892		NP_059002.2	0		XP_006243683.1	974562
XP_006252716.1	119841		NP_071565.2	1807625		XP_006235384.1	2.54759e+06					NP_037184.1	1807625		NP_647553.1	2.54759e+06		XP_006234565.1	0		XP_006221274.1	1807625
NP_001103085.1	72464		NP_058932.1	1019847		NP_001009480.1	235718					NP_037215.1	1019847		NP_036630.1	235718		NP_446028.1	0		NP_786937.1	1019847
NP_001005884.1	44949		NP_446028.1	855899		NP_077325.2	318556					NP_001100310.1	855899		NP_036736.1	318556		NP_037234.2	0		NP_110490.1	855899
NP_001008893.1	19526		NP_036703.2	1697038		NP_037320.1	778480					NP_037067.1	1697038		NP_037320.1	778480		NP_446038.1	0		NP_037030.1	1697038
XP_006246413.1	48784.3		XP_003748934.1	1263736		XP_006230287.1	329082					NP_536729.1	1263736		NP_001258046.1	329082		NP_071957.1	0		XP_003752977.2	1263736
NP_001263401.1	10347.5		NP_570111.1	2588897		NP_001103960.1	248683					NP_001257315.1	2588897		NP_620799.1	248683		XP_006247201.1	0		NP_001099939.1	2588897
NP_036756.3	153486		XP_006240416.1	1552704		NP_114176.3	242816					NP_001099959.1	1552704		NP_001005550.1	242816		NP_110453.3	0		NP_058843.1	1552704
XP_001079629.2	73054		NP_001006971.1	1865549		NP_071956.2	134624					NP_001013079.1	1865549		XP_006249342.1	134624		NP_620799.1	0		NP_001099311.1	1865549
XP_215375.5	109484		NP_445743.2	1705371		NP_569115.1	113324					NP_620800.2	1705371		NP_071579.1	113324		NP_445817.1	0		XP_006245615.1	1705371
XP_006246614.1	47814		XP_003752732.1	541416		XP_003754356.1	154125					NP_001004082.3	541416		XP_001078857.1	154125		NP_665726.1	0		XP_003751683.1	541416
XP_006256304.1	113029		NP_001019516.1	3.88852e+06		NP_446437.1	251342					XP_006245615.1	3.88852e+06		NP_062233.2	251342		NP_001008888.1	0		NP_001177167.1	3.88852e+06
NP_001099480.1	23111		NP_036661.3	1765697		NP_599161.2	291628					XP_006229299.1	1765697		NP_446204.2	291628		NP_001099623.1	0		NP_742035.1	1765697
NP_001099588.1	28009.8		NP_445967.1	1.00799e+06		NP_001004082.3	302886					NP_036664.2	1.00799e+06		XP_006249344.1	302886		NP_036736.1	0		NP_071795.1	1.00799e+06
NP_001102270.1	6195		XP_006234565.1	4338683		NP_058898.1	301101					NP_001017461.1	4338683		NP_073198.1	301101		NP_036770.1	0		NP_001163796.1	4338683
NP_058735.1	29293		NP_803175.1	478389		NP_058865.1	262321					NP_113698.1	478389		NP_114054.1	262321		NP_665724.1	0		NP_001037707.1	478389
NP_001012027.1	46790		NP_001102965.1	734616		NP_036828.2	516312					NP_647553.1	734616		NP_997475.1	516312		NP_077327.1	0		NP_001013130.1	734616
NP_058783.1	15663.5		NP_001004220.1	1380918		NP_036792.2	683602					NP_058690.2	1380918		NP_569112.1	683602		NP_001121052.1	0		XP_006251666.1	1380918
NP_445943.1	66193		NP_058771.2	1982079		NP_058827.3	512381					NP_114175.1	1982079		NP_072116.1	512381		NP_476545.2	0		NP_071946.1	1982079
NP_001155318.1	21169		NP_077076.1	918988		NP_072116.1	228892					NP_036650.1	918988		XP_006251509.1	228892		NP_001005550.1	0		NP_001029298.1	918988
NP_037046.1	61703.1		XP_006249447.1	1465456		NP_112313.1	132975					NP_596915.1	1465456		NP_113791.1	132975		NP_058682.2	0		NP_001099994.1	1465456
NP_001101302.1	28488		NP_062198.1	1.02791e+07		NP_569112.1	636964					NP_036688.1	1.02791e+07		NP_445742.1	636964		NP_445967.1	0		XP_006228452.1	1.02791e+07
NP_446216.1	249060		NP_059024.1	945503		XP_235062.3	119596					NP_446204.2	945503		XP_217678.1	119596		XP_001078857.1	0		NP_062164.1	945503
NP_001102269.1	29261.5		XP_006240907.1	1711635		TRYP_PIG	348236					NP_112402.1	1711635		NP_001009480.1	348236		NP_037264.1	0		NP_001020068.1	1711635
NP_037322.1	97540		NP_112416.1	275712		XP_006229299.1	295838					NP_569112.1	275712		NP_001029277.1	295838		XP_002725581.1	0		NP_001071143.1	275712
NP_058869.1	47308		NP_037098.1	528442		NP_071985.1	168500					NP_001103077.1	528442		NP_569115.1	168500		NP_001258046.1	0		XP_006239238.1	528442
XP_006240865.1	17173		XP_006246661.1	787451		NP_001009628.1	420143					NP_942037.2	787451		NP_062249.1	420143		XP_006232330.1	0		NP_001178513.1	787451
RANDOM10801	99035		NP_001121052.1	1289361		NP_955417.1	429117					NP_001029277.1	1289361		NP_955417.1	429117		NP_071579.1	0		NP_077362.1	1289361
RANDOM55317	7741		NP_001019475.1	213642		XP_006241034.1	122044					XP_006232569.1	213642		NP_620262.2	122044		NP_536729.1	0		NP_695227.2	213642
XP_006249535.1	1721		NP_058746.1	861333		XP_006241591.1	198329					XP_006247960.1	861333		NP_001007605.1	198329		NP_036792.2	0		NP_001178623.1	861333
RANDOM40928	32109		NP_445749.1	1567289		NP_786937.1	166170					XP_003752307.2	1567289		TRYP_PIG	166170		NP_077325.2	0		NP_001012177.1	1567289
NP_001101103.1	1721		NP_665726.1	828639		XP_006233485.1	169507					XP_006250357.1	828639		NP_001013128.1	169507		NP_071956.2	0		NP_071976.1	828639
XP_006245909.1	263210		NP_001004225.1	1390589		NP_037184.1	226421					NP_997475.1	1390589		XP_006221436.1	226421		NP_997681.1	0		XP_006254253.1	1390589
RANDOM53169	108069		NP_071956.2	173403		NP_062233.2	111297					NP_001101857.2	173403		YP_665632.1	111297		XP_006249342.1	0		XP_006229616.1	173403
XP_006221235.1	415263		NP_620238.1	416739		NP_001178534.1	146894					NP_071964.2	416739		XP_006241034.1	146894		NP_001006973.1	0		NP_075591.1	416739
XP_006242791.1	1721		NP_059002.2	537318		XP_003752342.1	447638					ALBU_BOVIN	537318		NP_001006982.2	447638		NP_058747.1	0		NP_062140.1	537318
XP_006227776.1	1721		NP_446062.1	445338		XP_003752307.2	116616					NP_620198.1	445338		NP_001094128.2	116616		NP_445742.1	0		NP_001099959.1	445338
XP_006237294.1	116833		NP_112287.1	1516126		NP_997475.1	514384					NP_001162612.1	1516126		NP_001099623.1	514384		NP_114176.3	0		NP_036756.3	1516126
RANDOM34061	32109		NP_001102954.1	865587		NP_062249.1	218563					XP_006253451.1	865587		XP_006255306.1	218563		XP_006255306.1	0		XP_006245289.1	865587
NP_113708.1	73815		NP_077325.2	691137		NP_001100242.2	72442					NP_071970.2	691137		NP_058747.1	72442		NP_647553.1	0		NP_446316.1	691137
NP_001097998.1	32109		NP_036630.1	670986		NP_058747.1	188273					NP_036724.1	670986		NP_001101857.2	188273		NP_598282.2	0		NP_001101511.1	670986
RANDOM23183	1721		NP_997681.1	403740		YP_665632.1	374194					NP_112312.1	403740		NP_445770.1	374194		NP_620238.1	0		NP_001099811.1	403740
NP_001178659.1	1721		NP_036792.2	1106365		NP_001162612.1	864789					NP_786937.1	1106365		NP_001121156.1	864789		NP_058827.3	0		NP_001030123.1	1106365
NP_001100889.1	1721		NP_446038.1	423542		XP_006221436.1	246450					NP_058747.1	423542		XP_006252703.1	246450		XP_006249344.1	0		NP_058941.1	423542
NP_113801.1	5229		NP_476443.1	639723		NP_113698.1	441098					NP_001094009.1	639723		NP_001257717.1	441098		XP_006239851.1	0		NP_570839.2	639723
RANDOM35628	57150		XP_001074373.1	931940		XP_006235678.1	234236					XP_006237862.1	931940		NP_037184.1	234236		NP_001013079.1	0		NP_001258305.1	931940
RANDOM47473	7286		XP_006232644.1	2.56575e+06		NP_037185.1	166347					NP_058768.1	2.56575e+06		NP_037143.2	166347		NP_001013128.1	0		NP_058898.1	2.56575e+06
XP_006231564.1	9226		NP_077327.1	1191266		NP_001094009.1	243588					NP_063969.1	1191266		NP_001103960.1	243588		XP_006255803.1	0		XP_006245247.1	1191266
NP_001012197.2	9057		NP_036770.1	1978105		XP_006240309.1	363758					NP_001006982.2	1978105		XP_006243490.1	363758		NP_955417.1	0		NP_954525.1	1978105
RANDOM59491	43448		NP_001264182.1	275541		NP_001094220.1	216219					NP_058792.1	275541		XP_002730354.1	216219		NP_037030.1	0		XP_006234414.1	275541
RANDOM8347	43448		NP_001264181.1	382178		NP_058797.1	201241					XP_006221262.1	382178		NP_037264.1	201241		NP_001178534.1	0		NP_001257795.1	382178
RANDOM45386	43448		XP_003752313.1	526128		XP_006250863.1	260770					XP_001080448.3	526128		NP_536729.1	260770		NP_445770.1	0		NP_640347.2	526128
XP_002726814.1	15254		NP_071957.1	715624		NP_476455.1	152176					NP_058729.2	715624		XP_006252707.1	152176		NP_569115.1	0		NP_037023.1	715624
RANDOM7643	600		XP_006253546.1	1183626		NP_037234.2	36192					XP_003751742.1	1183626		XP_006255802.1	36192		TRYP_PIG	0		XP_006223112.1	1183626
RANDOM3333	954		NP_569115.1	219286		NP_001099959.1	174300					NP_036702.1	219286		NP_058898.1	174300		NP_446090.1	0		XP_006254052.1	219286
NP_062001.1	16275		NP_001009480.1	413638		NP_001013963.1	157112					NP_001178534.1	413638		NP_037030.1	157112		XP_006249721.1	0		NP_113903.1	413638
NP_113971.1	16275		NP_001093955.1	6.61534e+06		NP_001257717.1	301939					NP_037030.1	6.61534e+06		NP_598267.2	301939		XP_006227060.1	0		XP_006233886.1	6.61534e+06
NP_058725.1	16275		NP_476545.2	638160		NP_787032.1	266417					NP_001004225.1	638160		XP_006233644.1	266417		XP_006251508.1	0		NP_112305.1	638160
RANDOM9750	4317		NP_001013079.1	302063		NP_037023.1	397788					NP_112267.1	302063		XP_006235386.1	397788		NP_001094128.2	0		NP_036714.2	302063
XP_006247607.1	11811		NP_570839.2	1219592		NP_872612.1	217508					XP_006254293.1	1219592		XP_006221274.1	217508		NP_114054.1	0		NP_596915.1	1219592
XP_006229390.1	57150		NP_110453.3	438960		XP_006245615.1	148624					XP_006232034.1	438960		XP_006245614.1	148624		NP_620262.2	0		XP_006250757.1	438960
RANDOM383	76330		NP_058827.3	1057468		NP_077070.2	334711					NP_001013175.1	1057468		NP_114176.3	334711		NP_446204.2	0		XP_006238569.1	1057468
RANDOM52103	57150		NP_112313.1	325246		XP_006233644.1	199804					NP_036711.1	325246		NP_036828.2	199804		NP_036724.1	0		NP_058834.1	325246
RANDOM59244	57150		NP_445817.1	450562		XP_003750066.1	39479					XP_006249342.1	450562		NP_037234.2	39479		NP_997475.1	0		NP_620218.1	450562
RANDOM57655	18834		NP_001029277.1	945262		NP_001162616.1	37666					NP_001100242.2	945262		XP_006245615.1	37666		NP_001006982.2	0		NP_112276.2	945262
RANDOM51972	57150		NP_112326.1	486814		NP_071604.1	349793					NP_001102913.1	486814		NP_599192.1	349793		NP_570839.2	0		XP_006252646.1	486814
RANDOM53443	6538		NP_058701.2	978312		NP_112643.1	216921					NP_997669.1	978312		NP_071985.1	216921		NP_036696.2	0		NP_001103370.1	978312
RANDOM5674	6538		NP_058747.1	274448		XP_006251666.1	14798					NP_036870.1	274448		XP_006257007.1	14798		XP_006252703.1	0		NP_001258129.1	274448
RANDOM40281	57172		NP_001008888.1	514790		NP_001006973.1	255348					NP_077070.2	514790		NP_001099959.1	255348		NP_001033064.2	0		NP_058972.2	514790
RANDOM1740	6538		NP_036736.1	6.19833e+06		NP_037205.2	79820					NP_037320.1	6.19833e+06		NP_037205.2	79820		NP_075591.1	0		NP_037350.1	6.19833e+06
RANDOM53111	6538		NP_647553.1	231992		NP_942037.2	254875					NP_001257610.1	231992		NP_037023.1	254875		NP_071985.1	0		NP_037062.1	231992
RANDOM51997	6538		NP_001006973.1	606646		NP_001264123.1	150909					NP_665724.1	606646		XP_006233484.1	150909		NP_037320.1	0		NP_037313.1	606646
NP_001099280.1	94091		XP_002729147.1	428011		NP_001007006.1	71038					NP_001071143.1	428011		NP_036715.1	71038		NP_001099581.1	0		NP_001123977.1	428011
RANDOM59585	6538		XP_002725505.1	267093		XP_003749420.1	280569					NP_001029139.1	267093		NP_077325.2	280569		NP_001258305.1	0		NP_001011936.1	267093
RANDOM30362	22864		NP_445770.1	852429		NP_001030123.1	210081					XP_003752782.1	852429		NP_446054.1	210081		NP_569112.1	0		NP_058960.2	852429
RANDOM57194	9153		NP_001013128.1	1048323		NP_037215.1	197873					NP_075591.1	1048323		NP_068635.1	197873		NP_001101857.2	0		NP_445764.1	1048323
RANDOM33090	6538		NP_001009628.1	1.17204e+06		XP_006237862.1	72157					XP_003752342.1	1.17204e+06		NP_001099765.1	72157		XP_002729147.1	0		XP_003749420.1	1.17204e+06
NP_113856.1	57172		XP_006252703.1	496417		XP_006243683.1	197135					XP_006228752.1	496417		NP_001013908.2	197135		NP_476455.1	0		NP_037176.2	496417
RANDOM6400	57172		XP_006239851.1	739543		XP_003752203.1	163981					NP_001033064.2	739543		NP_001102589.1	163981		NP_062249.1	0		NP_001258034.1	739543
RANDOM38238	57172		NP_036696.2	335948		XP_001064469.1	129083					NP_001258034.1	335948		XP_006230287.1	129083		XP_006252707.1	0		NP_001041327.1	335948
RANDOM2453	94091		NP_062249.1	349415		NP_058729.2	420383					NP_058897.1	349415		NP_001100353.1	420383		NP_072116.1	0		NP_001094012.1	349415
RANDOM16527	94091		NP_997475.1	784643		NP_001020317.1	54032					NP_001103609.1	784643		NP_001009628.1	54032		XP_003748945.1	0		NP_058690.2	784643
RANDOM8189	94091		NP_036810.1	2116077		NP_001103609.1	398980					NP_036792.2	2116077		NP_058729.2	398980		XP_006235384.1	0		NP_001006967.1	2116077
NP_001071109.1	94091		XP_006233644.1	459670		XP_006245289.1	141516					XP_006249344.1	459670		XP_003752342.1	141516		NP_001002826.1	0		NP_077813.1	459670
XP_006232986.1	94091		NP_001017486.1	636645		NP_071634.1	119197					XP_006249953.1	636645		XP_006245111.1	119197		NP_001103960.1	0		XP_006232569.1	636645
RANDOM18399	94091		NP_073198.1	125506		NP_113870.1	104876					NP_001120766.1	125506		NP_001103077.1	104876		NP_001099765.1	0		NP_001258206.1	125506
RANDOM42062	32109		NP_001012130.1	326588		NP_001121156.1	102041					NP_113734.1	326588		NP_942037.2	102041		NP_058701.2	0		NP_001029099.1	326588
RANDOM43099	3215		NP_569112.1	1119768		XP_006230794.1	82467.5					NP_059015.1	1119768		XP_001064469.1	82467.5		XP_006230287.1	0		NP_112402.1	1119768
RANDOM30200	116833		NP_446090.1	465137		NP_775125.1	115290					NP_543168.1	465137		NP_001121025.1	115290		NP_001029277.1	0		NP_001019449.1	465137
RANDOM32124	94091		XP_006252707.1	323853		ALBU_BOVIN	257828					NP_113737.1	323853		XP_006237862.1	257828		NP_058797.1	0		NP_113697.1	323853
RANDOM6684	2987		XP_006249344.1	405163		NP_036756.3	79299.6					NP_110477.1	405163		XP_006243683.1	79299.6		NP_620800.2	0		XP_006240518.1	405163
RANDOM50481	1979		NP_036828.2	1.04264e+06		NP_001099896.1	67591					XP_006243683.1	1.04264e+06		NP_001094481.1	67591		XP_006245111.1	0		XP_006246408.1	1.04264e+06
RANDOM15792	6538		XP_217678.1	108195		NP_058792.1	61831.5					XP_003751325.1	108195		XP_006232569.1	61831.5		XP_006232994.1	0		NP_063970.1	108195
RANDOM53418	27977		NP_001103960.1	452263		NP_598267.2	157778					NP_446319.1	452263		XP_006233485.1	157778		NP_001121156.1	0		XP_003754543.1	452263
XP_006244996.1	27977		NP_058682.2	436787		NP_001094481.1	96070					NP_001030334.1	436787		XP_006247960.1	96070		XP_003752993.1	0		NP_001008218.1	436787
XP_006223937.1	6994		NP_001258046.1	222749		NP_665724.1	65453.5					NP_062132.2	222749		NP_001162612.1	65453.5		NP_062233.2	0		NP_001103022.1	222749
XP_006236760.1	10535		NP_001012756.1	978005		XP_006254293.1	188724					NP_446316.1	978005		NP_001264151.1	188724		NP_598267.2	0		XP_006221235.1	978005
XP_006227021.1	1083		NP_071579.1	363141		NP_001029298.1	78394					NP_062164.1	363141		XP_001080448.3	78394		YP_665632.1	0		NP_001098083.1	363141
XP_006246626.1	1083		NP_620799.1	263671		XP_006250357.1	50659					NP_665722.2	263671		NP_036696.2	50659		NP_036828.2	0		NP_612556.1	263671
XP_006253996.1	116833		NP_062233.2	163454		NP_058941.1	218541					XP_006240461.1	163454		NP_620198.1	218541		NP_001020317.1	0		XP_006246413.1	163454
XP_006237290.1	116833		XP_006255801.1	430100		NP_620198.1	64405					NP_058877.1	430100		XP_006245289.1	64405		NP_058729.2	0		XP_006227778.1	430100
RANDOM57535	116833		NP_955417.1	755882		XP_006221271.1	122754					NP_001073177.1	755882		NP_001094009.1	122754		NP_997477.1	0		NP_001020037.1	755882
RANDOM27830	116833		ALBU_BOVIN	1083582		XP_006232994.1	130375					NP_001264123.1	1083582		NP_077070.2	130375		NP_476485.1	0		XP_006243775.1	1083582
RANDOM3475	116833		NP_620262.2	718450		XP_006221268.1	138762					XP_006232173.1	718450		NP_001099994.1	138762		NP_001094481.1	0		NP_001014102.1	718450
XP_006237292.1	116833		NP_775125.1	309107		NP_001030110.1	89038					NP_036663.1	309107		NP_001094220.1	89038		XP_006257007.1	0		XP_006251249.1	309107
RANDOM37446	116833		NP_001005550.1	871503		XP_006221274.1	95792					NP_062159.3	871503		XP_006240166.1	95792		NP_001009628.1	0		NP_036664.2	871503
RANDOM29924	94091		NP_113791.1	357953		NP_640347.2	108743					NP_112643.1	357953		XP_006229616.1	108743		XP_006241591.1	0		NP_001103085.1	357953
XP_006245062.1	1620		NP_001013908.2	312608		NP_071946.1	158367					NP_062242.2	312608		NP_445764.1	158367		NP_037143.2	0		XP_006232293.1	312608
NP_062056.1	17883276		NP_001017461.1	1425212		NP_001071143.1	152008					NP_001128170.1	1425212		NP_001100226.1	152008		NP_036629.1	0		XP_006248171.1	1425212
NP_036738.1	11959704		YP_665632.1	457038		XP_006223112.1	68030					NP_071604.1	457038		NP_001004082.3	68030		NP_114177.2	0		XP_006254890.1	457038
NP_062085.1	1.40225e+07		NP_058797.1	399454		NP_997477.1	54348					NP_058783.1	399454		NP_446252.1	54348		XP_006237862.1	0		XP_006248597.1	399454
NP_112413.2	12150097		XP_006255306.1	362265		NP_059022.1	149102					NP_001100718.1	362265		NP_001264123.1	149102		XP_235062.3	0		NP_852034.1	362265
NP_150237.1	4970776		NP_112643.1	227074		NP_001100226.1	33505					NP_058830.2	227074		NP_112643.1	33505		XP_006237346.1	0		NP_071794.1	227074
NP_001030329.2	12500268		NP_001162612.1	1223290		XP_006229615.1	161383					NP_037130.1	1223290		NP_063969.1	161383		XP_003749420.1	0		RANDOM36734	1223290
NP_001007723.1	6395590		NP_037264.1	459020		NP_001030334.1	156048					NP_113870.1	459020		NP_599161.2	156048		NP_037205.2	0		NP_001093628.1	459020
XP_003753106.1	2318493		NP_599192.1	462803		NP_113737.1	73196					NP_036709.1	462803		NP_058690.2	73196		NP_775159.1	0		XP_006245909.1	462803
NP_036971.1	3225885		NP_001006982.2	699860		NP_036691.2	200419					NP_037350.1	699860		NP_113870.1	200419		XP_006245614.1	0		RANDOM33906	699860
NP_001120921.1	8.96155e+06		XP_006249721.1	238157		NP_036709.1	76132					NP_037289.1	238157		XP_002728156.1	76132		XP_006233644.1	0		RANDOM383	238157
XP_006243449.1	13133131		NP_114054.1	173373		NP_001012177.1	149607					XP_003748945.1	173373		NP_001120766.1	149607		NP_001099959.1	0		XP_006256303.1	173373
NP_599191.1	16047574		NP_036724.1	418958		XP_003752993.1	56948					NP_114039.1	418958		NP_112305.1	56948		NP_001094009.1	0		XP_006228752.1	418958
NP_067599.1	7605379		NP_445742.1	247559		XP_006252646.1	295458					NP_058770.1	247559		NP_665724.1	295458		XP_006221274.1	0		NP_001011939.1	247559
NP_058704.1	7621541		NP_001178534.1	294980		NP_112276.2	47798					NP_113964.2	294980		NP_036650.1	47798		XP_006245289.1	0		NP_446003.1	294980
NP_001121124.1	8861909		NP_476485.1	593269		NP_063970.1	87486					NP_071976.1	593269		NP_059022.1	87486		NP_001034090.1	0		RANDOM39401	593269
NP_001104739.1	3825717		NP_001101857.2	418316		NP_001013175.1	306603					NP_058972.2	418316		NP_001029139.1	306603		XP_006232569.1	0		XP_006239895.1	418316
XP_344600.4	1954719		NP_037320.1	1052556		XP_006232031.1	235437					NP_058784.2	1052556		ALBU_BOVIN	235437		NP_620198.1	0		XP_006222965.1	1052556
NP_036662.1	6146389		NP_001094128.2	520931		NP_037030.1	116292					NP_001007752.1	520931		NP_058941.1	116292		NP_071634.1	0		XP_006225517.1	520931
XP_002726247.1	4175212		XP_006243489.1	525342		NP_001100718.1	290500					NP_543158.1	525342		NP_001100242.2	290500		XP_006250357.1	0
XP_006252013.1	39836222		NP_446204.2	455573		NP_071795.1	127328					NP_036715.1	455573		NP_001071143.1	127328		XP_006245615.1	0
NP_599153.2	12464472		NP_620800.2	482475		NP_071964.2	161928					NP_036691.2	482475		NP_001012177.1	161928		NP_543158.1	0
NP_077374.2	9454115		XP_006241034.1	152803		XP_006240518.1	110365					NP_071794.1	152803		NP_036709.1	110365		NP_001029139.1	0
XP_006222494.1	858071		XP_006245614.1	334674		NP_001128170.1	85652					NP_110490.1	334674		NP_001099581.1	85652		NP_113791.1	0
NP_036727.1	6623912		XP_003751048.1	80629		NP_112305.1	52463					NP_071634.1	80629		NP_001029298.1	52463		NP_001163796.1	0
XP_006237677.1	5553267		NP_536729.1	124304		XP_006229730.1	95828					XP_006231231.1	124304		NP_997477.1	95828		NP_037184.1	0
NP_150238.1	4601202		TRYP_PIG	776098		NP_001102913.1	51711					NP_071609.2	776098		NP_058843.1	51711		NP_001029298.1	0
XP_006252012.1	3.40448e+07		NP_037184.1	209931		NP_001099994.1	191016					NP_113903.1	209931		NP_001030334.1	191016		XP_006247960.1	0
NP_075581.1	6967037		NP_001099959.1	264976		NP_058690.2	306102					XP_006253190.1	264976		NP_001034090.1	306102		NP_071604.1	0
NP_058721.1	3.56756e+06		NP_071985.1	279138		NP_036714.2	90475					NP_569115.1	279138		NP_001100718.1	90475		ALBU_BOVIN	0
NP_058840.1	4436066		XP_006233484.1	252409		NP_001099764.1	77547					XP_006232809.1	252409		NP_071946.1	77547		XP_003753344.1	0
NP_036627.1	3815216		NP_037023.1	561100		NP_695227.2	77012					NP_001014278.2	561100		NP_001030110.1	77012		NP_114175.1	0
NP_075211.2	3103355		NP_036714.2	184160		NP_037047.2	46499					NP_478120.1	184160		NP_037062.1	46499		NP_001013102.1	0
NP_620242.1	1819216		XP_006254043.1	216857		XP_003748716.1	112777					NP_062001.1	216857		NP_058792.1	112777		XP_006233327.1	0
NP_001014183.1	7226171		XP_006245615.1	211552		XP_006232586.1	102499					XP_006229730.1	211552		NP_001103609.1	102499		NP_071976.1	0
NP_058932.1	1821652		XP_006245289.1	305570		NP_036628.2	61041.6					XP_006228361.1	305570		NP_113903.1	61041.6		XP_006233485.1	0
NP_037067.1	3111188		NP_058792.1	98595		NP_387502.1	69500					XP_006238488.1	98595		XP_006229299.1	69500		NP_071795.1	0
NP_001009668.1	1972723		NP_665724.1	62450		NP_037062.1	245630					NP_058941.1	62450		XP_006237562.1	245630		NP_599161.2	0
XP_006239506.1	2.2031e+06		NP_001101264.2	2.67238e+06		NP_001099311.1	65336					NP_036652.1	2.67238e+06		NP_001009290.1	65336		NP_037023.1	0
XP_006239505.1	2.48539e+06		NP_037143.2	210710		NP_434684.1	128873					NP_001030110.1	210710		NP_001033064.2	128873		XP_006253451.1	0
XP_006249263.1	2.83349e+06		NP_072116.1	184767		NP_110490.1	73438.9					NP_058725.1	184767		NP_001123977.1	73438.9		NP_001162612.1	0
NP_072173.1	1092235		NP_001264123.1	209925		XP_003750763.1	12329					NP_113971.1	209925		NP_001099792.1	12329		XP_003752342.1	0
NP_001138745.1	869157		NP_037234.2	74263		NP_001033064.2	201136					NP_001019510.1	74263		XP_006230793.1	201136		NP_112643.1	0
NP_036951.1	4220060		XP_006235678.1	186818		NP_001177167.1	100589					XP_006234414.1	186818		NP_001102913.1	100589		NP_113870.1	0
NP_942071.1	1277855		NP_058729.2	590914		NP_113903.1	314551					NP_037062.1	590914		NP_036691.2	314551		XP_003752203.1	0
NP_001019516.1	6.05263e+06		XP_003752993.1	74978.5		NP_075591.1	225315					XP_002729126.1	74978.5		XP_003751415.1	225315		NP_036715.1	0
XP_006251816.1	2099366		XP_001065560.2	169178		XP_001071565.2	40785					NP_775159.1	169178		NP_075591.1	40785		NP_001094220.1	0
XP_006244994.1	2141131		NP_001163796.1	543601		NP_036940.1	75115					XP_006245247.1	543601		NP_001030123.1	75115		XP_006251666.1	0
NP_071565.2	2577507		NP_114176.3	239860		NP_071976.1	78028.5					XP_006251249.1	239860		NP_001099311.1	78028.5		NP_001264123.1	0
NP_569117.1	2368477		XP_006233327.1	138680		NP_001011907.1	36428					NP_001015037.1	138680		NP_001099536.1	36428		NP_001012177.1	0
XP_006249901.1	6041811		XP_235062.3	107955		XP_003751325.1	54957					NP_001257795.1	107955		XP_006251666.1	54957		NP_001030110.1	0
NP_001004250.1	2529229		NP_113870.1	178319		NP_001006967.1	42732					XP_006253737.1	178319		XP_003752307.2	42732		NP_037185.1	0
XP_214281.3	2.03452e+06		NP_001100353.1	42392		NP_001258034.1	93414					NP_476487.1	42392		NP_001005903.1	93414		XP_006230793.1	0
NP_445743.2	2171002		XP_006237862.1	97846		NP_037313.1	75945					XP_006231236.1	97846		XP_006254293.1	75945		NP_001004082.3	0
NP_037081.2	1632450		NP_113737.1	155056		NP_478120.1	118660					NP_036756.3	155056		NP_001020846.1	118660		NP_058792.1	0
XP_006246662.1	1361134		NP_001094481.1	100705		NP_071609.2	77882					XP_006234102.1	100705		NP_071634.1	77882		NP_077070.2	0
XP_002725505.1	472852		NP_071634.1	212714		NP_001101130.1	19205.5					NP_001041327.1	212714		XP_006232809.1	19205.5		XP_006229615.1	0
NP_062256.1	902422		NP_001020317.1	76111		XP_006228452.1	83682					NP_037124.1	76111		NP_065415.1	83682		NP_037215.1	0
NP_058746.1	1405971		XP_006230287.1	370941		NP_062140.1	82265					NP_695227.2	370941		NP_062043.1	82265		NP_001128170.1	0
XP_006249447.1	2211250		NP_001099765.1	288705		XP_006235110.1	68216					NP_001177167.1	288705		NP_446380.1	68216		NP_001073177.1	0
XP_006240907.1	1570729		XP_003752342.1	435470		XP_006257438.1	81328					NP_001012177.1	435470		NP_786937.1	81328		NP_001019510.1	0
NP_114021.2	1128764		NP_001005903.1	66250		NP_001099588.1	43012					NP_001099994.1	66250		XP_006229730.1	43012		XP_006240518.1	0
NP_001006971.1	2246150		NP_001100242.2	88957		NP_062230.1	62657.9					NP_612556.1	88957		NP_001013175.1	62657.9		NP_036870.1	0
NP_803175.1	589999		NP_113698.1	353075		NP_113708.1	277887					XP_221996.5	353075		XP_006232034.1	277887		NP_001008525.1	0
NP_620806.1	642044		NP_446054.1	189333		NP_001013130.1	55049					XP_006244706.1	189333		XP_006228451.1	55049		XP_006241034.1	0
NP_037098.1	796326		NP_997477.1	132978		XP_006246697.1	56459					XP_006233485.1	132978		NP_001103370.1	56459		NP_387502.1	0
NP_001004220.1	1247229		NP_620198.1	84588		XP_006246698.1	30614					NP_062203.1	84588		XP_006225968.1	30614		NP_001101130.1	0
NP_037309.1	1817577		NP_387502.1	215936		NP_445764.1	98146					NP_001030123.1	215936		XP_006232994.1	98146		NP_001100718.1	0
NP_058771.2	2228674		XP_006233485.1	108921		NP_001005889.2	54994.5					NP_001123977.1	108921		NP_037350.1	54994.5		XP_006229730.1	0
NP_036661.3	2441034		NP_036691.2	283423		NP_001020068.1	79909					XP_006232396.1	283423		NP_001099811.1	79909		NP_001102913.1	0
NP_476534.1	1381797		NP_114175.1	153187		NP_001178513.1	369786					NP_001178513.1	153187		NP_001258305.1	369786		NP_037313.1	0
NP_446028.1	973401		XP_003750066.1	61783		NP_001009275.1	10749					NP_036869.1	61783		NP_036944.2	10749		NP_445764.1	0
NP_511178.1	1007552		NP_001009290.1	79071		NP_110499.1	61468					NP_001101114.1	79071		NP_071976.1	61468		NP_063969.1	0
XP_003748934.1	1442256		XP_006257007.1	55520.5		XP_006233886.1	151367					NP_001128009.1	55520.5		NP_446319.1	151367		XP_003753186.1	0
NP_112416.1	308443		NP_001103077.1	109096		NP_001041327.1	85814					NP_001094012.1	109096		NP_071795.1	85814		NP_001099896.1	0
NP_036703.2	1619591		NP_001102913.1	121123		XP_006253190.1	115559					XP_001069306.3	121123		XP_006253189.1	115559		NP_001037707.1	0
NP_001009480.1	744960		NP_077070.2	345066		NP_001020868.1	81086					XP_342662.5	345066		XP_006253191.1	81086		XP_003751742.1	0
XP_006240416.1	1714578		NP_001100718.1	542223		NP_062043.1	44469					NP_001028855.1	542223		XP_006244910.1	44469		NP_036940.1	0
NP_077076.1	1391945		NP_112248.2	105572		NP_001100206.2	37540					NP_001020868.1	105572		NP_036714.2	37540		NP_786937.1	0
NP_001004225.1	1915002		XP_003752203.1	205840		XP_006237562.1	50512					NP_476481.1	205840		XP_006250357.1	50512		NP_001099536.1	0
NP_570111.1	2311719		NP_001103609.1	504882		NP_037117.1	45968					XP_006222965.1	504882		NP_434684.1	45968		NP_001099311.1	0
NP_059024.1	1167825		NP_942037.2	315233		XP_003751683.1	35614					RANDOM55317	315233		NP_037215.1	35614		NP_001103609.1	0
NP_001264182.1	682778		NP_114177.2	161339		NP_446278.2	64662					RANDOM35445	161339		XP_006233327.1	64662		NP_058690.2	0
NP_037234.2	91466		NP_001029139.1	73902		NP_001163796.1	104314					XP_006245909.1	73902		XP_006240461.1	104314		NP_113903.1	0
XP_006232644.1	4.0217e+06		XP_006229730.1	281768		NP_001073177.1	71179.7					RANDOM53276	281768		XP_006240391.1	71179.7		NP_036691.2	0
XP_006232643.1	3.801e+06		NP_001100226.1	47528.5		NP_001007752.1	18244					RANDOM22394	47528.5		XP_006233886.1	18244		NP_001020846.1	0
NP_445749.1	1.79531e+06		NP_001013145.1	132612		NP_001102034.1	181176					RANDOM25643	132612		XP_006223112.1	181176		XP_006232032.1	0
NP_062198.1	9.29112e+06		NP_599161.2	222955		XP_006234414.1	38702					RANDOM39576	222955		NP_001020305.1	38702		XP_006232033.1	0
XP_006234566.1	3753656		NP_001071143.1	231102		XP_006224826.1	43255.4					XP_006248354.1	231102		NP_001177167.1	43255.4		NP_058941.1	0
NP_445817.1	653560		XP_006221274.1	120999		XP_003753683.1	40512					RANDOM10801	120999		NP_071551.2	40512		XP_006243683.1	0
NP_112326.1	976941		NP_058690.2	484644		NP_001037707.1	120929					XP_006246884.1	484644		NP_037117.1	120929		NP_001071143.1	0
XP_002727490.1	1.27518e+06		XP_003753344.1	196601		NP_062164.1	40603					RANDOM9049	196601		NP_037313.1	40603		NP_001030334.1	0
NP_001121052.1	1152621		NP_058726.2	248962		NP_062203.1	151169					RANDOM45392	248962		XP_006255494.1	151169		NP_446316.1	0
NP_036630.1	898650		NP_001102910.1	128460		NP_446380.1	27503					RANDOM38865	128460		XP_003754789.1	27503		NP_071609.2	0
NP_077327.1	1515958		NP_063970.1	157180		NP_001123977.1	45086					XP_006241992.1	157180		XP_006228452.1	45086		NP_001011936.1	0
NP_059002.2	500123		XP_006229615.1	350535		NP_036702.1	83694					XP_006229119.1	350535		NP_110490.1	83694		NP_446437.1	0
NP_036770.1	1.98047e+06		NP_001094220.1	187904		XP_006240461.1	18672					XP_006231564.1	187904		NP_001011907.1	18672		XP_003752732.1	0
NP_001128630.1	7.9753e+06		XP_006243683.1	138490		XP_006232809.1	105030					NP_001008825.1	138490		NP_036702.1	105030		NP_434684.1	0
NP_071957.1	631150		NP_001004082.3	303840		XP_006240740.1	28761					NP_899162.1	303840		XP_006235110.1	28761		NP_001099811.1	0
NP_001128629.1	7.76016e+06		NP_598267.2	211525		NP_059015.1	55531					NP_001099180.2	211525		NP_071964.2	55531		NP_062164.1	0
XP_006222360.1	1482887		NP_001094009.1	248648		NP_001099536.1	23764					NP_001099736.1	248648		NP_001163796.1	23764		XP_006252646.1	0
NP_647553.1	299222		NP_001100251.2	47751		XP_006248540.1	45932					XP_001076027.3	47751		NP_445822.1	45932		NP_001178623.1	0
NP_112287.1	1709850		NP_036709.1	204784		NP_001178623.1	138501					XP_216850.6	204784		NP_059015.1	138501		XP_006232809.1	0
NP_071956.2	281947		NP_063969.1	133876		NP_058960.2	49406								NP_062164.1	49406		NP_446380.1	0
NP_446062.1	491018		XP_003752782.1	50363.5		NP_110455.1	158124								NP_620218.1	158124		XP_002727181.1	0
XP_006230741.1	1612286		NP_001099311.1	223570		XP_006255693.1	34364								NP_599229.1	34364		XP_006234414.1	0
NP_955417.1	1041347		NP_037205.2	104904		XP_006250189.1	34360								NP_001037707.1	34360		NP_001099994.1	0
XP_006252703.1	764323		NP_001029298.1	125716		NP_037322.1	39465.9								NP_001099939.1	39465.9		XP_003748808.1	0
NP_620799.1	476471		XP_006254293.1	228685		XP_006225968.1	7547								XP_006234414.1	7547		XP_006232586.1	0
NP_001178534.1	345877		NP_543168.1	141908		XP_001079625.1	40143								NP_114039.1	40143		XP_003752307.2	0
NP_037264.1	737309		NP_446380.1	40476		NP_074042.1	49369								NP_110499.1	49369		NP_001030123.1	0
NP_997681.1	345930		XP_003752176.1	53932		NP_446316.1	62423								NP_063970.1	62423		XP_006235282.1	0
NP_036792.2	1.08724e+06		XP_006237562.1	103077		XP_006249092.1	94038								NP_665722.2	94038		NP_001159408.1	0
NP_110453.3	481890		NP_112312.1	190474		NP_001009430.2	571524								NP_058784.2	571524		XP_006248597.1	0
XP_217678.1	121349		NP_445764.1	129156		NP_445800.1	29305								XP_003751683.1	29305		NP_112402.1	0
XP_006252707.1	452740		NP_001030334.1	197573		NP_001094012.1	164621								NP_001178623.1	164621		NP_036714.2	0
NP_001099623.1	233195		NP_001030110.1	73814		NP_596915.1	85139.8								XP_003749061.1	85139.8		NP_036664.2	0
NP_620238.1	214647		NP_001030123.1	164534		NP_071793.1	35483								NP_001020068.1	35483		NP_037047.2	0
NP_001008888.1	684217		NP_071976.1	146758		NP_036664.2	156828								NP_001006967.1	156828		XP_003751683.1	0
NP_476545.2	732444		XP_006228451.1	98439		NP_001029099.1	57973								NP_001128170.1	57973		NP_599234.1	0
NP_446038.1	567936		NP_001162616.1	46044		NP_058735.1	16996								NP_036664.2	16996		NP_037176.2	0
NP_569112.1	1188858		NP_001033064.2	436439		XP_006237995.1	227701								NP_062203.1	227701		NP_001011907.1	0
XP_006239850.1	545559		NP_001103370.1	104330		NP_001071053.1	118736								NP_001019449.1	118736		XP_006240421.1	0
NP_446054.1	536994		NP_058941.1	372478		NP_072106.1	89849								NP_001257795.1	89849		XP_006225907.1	0
NP_445742.1	391183		NP_001099811.1	69005		XP_006245909.1	450437								NP_001013130.1	450437		NP_036709.1	0
NP_071579.1	471769		NP_037062.1	268280		NP_001101912.1	35360								NP_001178513.1	35360		NP_112312.1	0
NP_058682.2	314584		NP_037030.1	153026		XP_006243881.1	113563								NP_387502.1	113563		NP_059015.1	0
NP_058701.2	1121672		XP_006232033.1	234091		NP_001103370.1	37265								NP_001102899.1	37265		NP_063970.1	0
XP_006233484.1	422581		XP_006232030.1	293523		XP_006238569.1	29178								XP_006232586.1	29178		NP_001102377.1	0
NP_001103960.1	563129		NP_001123977.1	84232		XP_006243019.1	15032.5								XP_006255542.1	15032.5		NP_001094167.1	0
NP_665726.1	501683		XP_006227117.1	29925		NP_001254710.1	9683.5								NP_001101425.2	9683.5		XP_006257438.1	0
NP_001013079.1	279307		XP_006240518.1	203350		NP_001009653.1	62559								NP_001128306.1	62559		NP_071551.2	0
NP_001029277.1	1367584		NP_001102874.1	43642		NP_695229.1	16622								NP_112312.1	16622		NP_112276.2	0
NP_001102954.1	556654		NP_075591.1	429135		YP_665639.1	30655.5								NP_036940.1	30655.5		NP_001178513.1	0
NP_058865.1	539127		NP_446252.1	187861		XP_006237470.1	75359								NP_001028856.1	75359		NP_001177167.1	0
XP_001078857.1	6.04905e+06		XP_003754789.1	71822		NP_036866.1	75188								NP_001101877.1	75188		NP_001007603.1	0
NP_036736.1	5.19991e+06		NP_112305.1	63831		XP_003750285.1	46228								NP_058972.2	46228		XP_006226819.1	0
NP_001013128.1	1845960		NP_786937.1	380960		NP_620244.1	23398								XP_006243881.1	23398		XP_001067239.2	0
NP_001006973.1	632062		NP_434684.1	189019		NP_001257795.1	46056.5								NP_113964.2	46056.5		NP_599229.1	0
NP_058827.3	1135797		XP_003753496.1	35716		XP_006254250.1	27177.6								NP_001020868.1	27177.6		NP_690003.1	0
PYGM_RABIT	1.16574e+06		XP_006232809.1	207873		NP_001103085.1	78417								NP_001258109.1	78417		NP_001020068.1	0
NP_476455.1	567905		NP_596915.1	113218		NP_001099706.1	19661.5								XP_006248597.1	19661.5		NP_114006.1	0
NP_001007605.1	109004		NP_037215.1	137300		NP_001011936.1	58813								XP_006253617.1	58813		NP_478120.1	0
NP_037205.2	180523		XP_003751325.1	143483		NP_001102670.1	9816								NP_001099706.1	9816		NP_001019449.1	0
NP_665724.1	123126		NP_001011907.1	106706		NP_071794.1	32808								NP_071609.2	32808		XP_006228451.1	0
NP_001005550.1	918593		NP_001178513.1	405551		XP_001067293.1	28561.5								XP_006233291.1	28561.5		NP_077362.1	0
XP_003750396.1	354194		NP_036940.1	60249		XP_006240715.1	20161								NP_001009275.1	20161		NP_001128306.1	0
NP_446204.2	613061		NP_001258305.1	249731		XP_006226557.1	19144								NP_001264190.1	19144		NP_665722.2	0
XP_006249721.1	430616		XP_006228752.1	82723.4		XP_006239340.1	3645								XP_006245247.1	3645		XP_006232332.1	0
NP_114054.1	275308		XP_006240166.1	56257.9		RANDOM18417	6402								NP_001103085.1	6402		NP_037062.1	0
NP_445770.1	696340		NP_446316.1	187596		RANDOM30232	6402								NP_077362.1	6402		NP_446447.2	0
XP_006233485.1	222951		NP_445822.1	54290.1		RANDOM55890	8452								NP_037322.1	8452		XP_006250758.1	0
NP_058747.1	235621		NP_001177167.1	140162		RANDOM31124	8452								XP_006256674.1	8452		NP_001093628.1	0
NP_001258046.1	142671		XP_006230794.1	87973		RANDOM4116	8452								NP_062140.1	8452		NP_062203.1	0
NP_114176.3	507800		NP_001102899.1	81176.9		RANDOM2692	8452								NP_037046.1	8452		NP_620266.1	0
NP_112313.1	223122		XP_006235110.1	87442		RANDOM55317	6402								NP_112646.1	6402		NP_077813.1	0
NP_997475.1	878100		NP_001007752.1	14199.5		RANDOM38537	52248								XP_006226557.1	52248		XP_006256651.1	0
NP_001099765.1	486212		NP_001178623.1	338682		XP_006253665.1	5146								XP_006243020.1	5146		NP_071790.1	0
XP_006230287.1	369709		XP_006253190.1	194251		XP_006229119.1	40012								XP_006231231.1	40012		NP_445800.1	0
NP_073198.1	93050.5		NP_001099994.1	161516		RANDOM481	3235								XP_006250189.1	3235		NP_001006967.1	0
NP_001006982.2	835721		NP_059015.1	67778		RANDOM56306	27617								NP_036866.1	27617		XP_006254890.1	0
NP_062249.1	318726		XP_006232586.1	190732		RANDOM383	51779								NP_114006.1	51779		NP_001258034.1	0
NP_001017461.1	1246763		NP_001006967.1	70930.5		RANDOM53579	66537								NP_001098083.1	66537		NP_001076049.1	0
XP_006234892.1	1.17076e+06		NP_445800.1	84496		XP_006248354.1	307756								NP_001041327.1	307756		XP_006256304.1	0
NP_001094128.2	661841		NP_001099623.1	74665		RANDOM20940	52248								XP_001072867.1	52248		NP_112645.1	0
TRYP_PIG	933457		NP_001257795.1	78295		RANDOM22953	37461								XP_003750285.1	37461		NP_872280.1	0
NP_569115.1	184379		NP_058843.1	41493.1		RANDOM35241	52248								XP_001067239.2	52248		XP_006238813.1	0
NP_445967.1	440619		NP_001099536.1	171179		XP_006236773.1	6215								NP_113744.2	6215		XP_006224826.1	0
NP_446090.1	547262		NP_071795.1	131717		RANDOM16535	16893								XP_006249092.1	16893		XP_006250269.1	0
NP_071976.1	312878		NP_114039.1	67763		RANDOM3003	19749								NP_062259.2	19749		XP_006251723.1	0
NP_001004082.3	326059		NP_001012177.1	158467		RANDOM58504	11570								XP_006238569.1	11570		XP_006246660.1	0
NP_037320.1	866378		NP_001011936.1	85909		RANDOM42255	11570								NP_612556.1	11570		NP_001099855.1	0
NP_445847.1	223667		NP_113903.1	171727		RANDOM18445	4746								NP_112276.2	4746		NP_114039.1	0
NP_001101857.2	471173		NP_112276.2	116251		RANDOM44605	7620								NP_001101401.1	7620		XP_006234102.1	0
NP_536729.1	173112		XP_006223112.1	56098		RANDOM53169	150476								NP_071794.1	150476		XP_003754442.1	0
NP_113791.1	340107		XP_006255542.1	35234		NP_071852.2	25623								NP_001013911.1	25623		XP_006231084.1	0
NP_476485.1	646209		NP_001100145.1	48699		NP_037326.1	41116								NP_852036.1	41116		XP_006238569.1	0
XP_006240167.1	91503.6		NP_446278.2	75243		RANDOM18418	37461								NP_001178814.1	37461		NP_001103085.1	0
NP_114175.1	277277		NP_112645.1	86585.1		NP_001258024.1	4713								NP_476481.1	4713		NP_075213.2	0
NP_001017486.1	747056		XP_006229211.1	83995		RANDOM37753	1708								XP_006246413.1	1708		NP_981955.1	0
NP_001103077.1	144593		NP_037313.1	111092		XP_006228752.1	10154								XP_006235777.1	10154		NP_001178030.1	0
XP_006237862.1	136608		XP_006234414.1	48896		RANDOM12532	193218								NP_695227.2	193218		NP_001020868.1	0
NP_036715.1	278211		NP_001015009.1	37400		RANDOM22274	2515								NP_036869.1	2515		NP_001009275.1	0
NP_476443.1	326050		NP_001020068.1	146928		NP_001012197.2	23363								NP_001099187.1	23363		XP_006250568.1	0
NP_786937.1	249929		NP_062164.1	52463		RANDOM40326	6033								NP_690003.1	6033		RANDOM55317	0
NP_072116.1	217521		XP_006230280.1	123174											NP_659562.2	0		RANDOM59835	0
NP_037143.2	252266		NP_037350.1	48847											NP_113731.1	0		RANDOM42062	0
XP_001067293.1	80913.1		XP_001071565.2	73129											NP_001258034.1	0		RANDOM51339	0
NP_058898.1	273253		NP_001094167.1	81463											NP_062060.1	0		RANDOM20958	0
NP_570839.2	560881		NP_476481.1	108061											NP_001011939.1	0		XP_006248354.1	0
NP_001094481.1	231371		NP_001037707.1	91995											XP_006227849.1	0		RANDOM18807	0
XP_006249344.1	464227		NP_062140.1	92489											XP_006232229.1	0		RANDOM21228	0
NP_620262.2	451266		XP_006246660.1	96448.9											NP_001103352.1	0		RANDOM58188	0
NP_036696.2	238379		XP_006246478.1	107099											NP_112352.2	0		RANDOM42601	0
XP_006251912.1	219572		XP_006240421.1	90248.6											XP_006243775.1	0		RANDOM29457	0
XP_006250863.1	488478		NP_071790.1	68482.3											NP_596919.1	0		NP_446072.2	0
NP_598267.2	146156		NP_110490.1	111074											NP_074042.1	0		RANDOM56193	0
XP_003752307.2	132697		NP_036664.2	199231											NP_001094167.1	0		XP_006227965.1	0
XP_006235386.1	1.84646e+06		NP_036711.1	18215											NP_001012197.2	0		XP_003751587.2	0
NP_001163796.1	652818		XP_006236906.1	31750.3											XP_006251600.1	0		RANDOM60050	0
NP_071946.1	225126		NP_001128306.1	41109											XP_001071565.2	0		RANDOM49557	0
XP_006247960.1	143469		XP_006253501.1	34078											XP_003751742.1	0		RANDOM383	0
NP_114177.2	197113		NP_775159.1	63194.5											XP_006255352.1	0		RANDOM7994	0
NP_620198.1	146382		XP_006244957.1	80397											NP_001028855.1	0		XP_003750763.1	0
NP_001013145.1	169397		NP_001013072.1	12369											NP_058710.1	0		RANDOM17550	0
NP_037184.1	260715		NP_001029099.1	61741											XP_006238813.1	0		RANDOM20039	0
NP_037117.1	74128		NP_001120766.1	124275											NP_536320.1	0		XP_006241515.1	0
XP_006233327.1	156497		NP_001102034.1	174935											RANDOM383	0		XP_006228752.1	0
NP_001099581.1	97374		XP_006247960.1	53024											XP_006245909.1	0		NP_112267.1	0
NP_113870.1	144658		NP_001007006.1	86509											RANDOM51721	0		XP_006229475.1	0
NP_001030334.1	323269		XP_006236320.1	62046.5											RANDOM38235	0		NP_955402.1	0
NP_001121025.1	312162		NP_077362.1	68990											RANDOM42062	0		XP_006231564.1	0
NP_036828.2	540329		NP_036866.1	116307											RANDOM48385	0		RANDOM9750	0
NP_001162612.1	872018		NP_001099896.1	49867											RANDOM57154	0		RANDOM35899	0
NP_001094009.1	271706		NP_036915.1	43779											RANDOM40591	0		RANDOM6399	0
XP_002724552.1	61595		XP_006233886.1	105597											XP_006248354.1	0		RANDOM55880	0
NP_001100718.1	629055		NP_001013130.1	34894											RANDOM92	0		XP_006232144.1	0
NP_036870.1	178959		XP_006237470.1	182634											RANDOM53169	0		NP_446003.1	0
XP_002725693.1	447615		NP_071794.1	49778											NP_113708.1	0		XP_006227839.1	0
NP_997711.1	231679		NP_058972.2	68943.9											RANDOM42210	0		RANDOM38594	0
NP_036709.1	210141		NP_001009275.1	19231.3											RANDOM31988	0		XP_006256652.1	0
XP_003752342.1	414068		NP_001012027.1	163507											NP_446072.2	0		RANDOM9262	0
NP_037023.1	396405		XP_003749429.1	22615											RANDOM36826	0		NP_113996.1	0
NP_599161.2	296774		XP_006251723.1	83160.9											RANDOM18212	0		RANDOM44043	0
NP_001177167.1	221745		XP_006233389.1	28402											RANDOM27585	0		XP_001068071.2	0
NP_001029298.1	159029		NP_077813.1	44771											XP_006241129.1	0
XP_006235678.1	206527		XP_003753186.1	84187											RANDOM33052	0
NP_036724.1	365059		NP_036870.1	60777											XP_006239990.1	0
NP_112305.1	88503		NP_001128170.1	84983											NP_853666.1	0
NP_058729.2	392193		NP_071782.1	23907.5											RANDOM20904	0
NP_113698.1	366126		NP_542428.1	51349											RANDOM50861	0
XP_006233644.1	250498		NP_058784.2	99220.3											RANDOM9704	0
NP_071985.1	450870		NP_695227.2	49737											RANDOM56237	0
NP_037030.1	259589		NP_446407.1	51332											RANDOM58641	0
XP_006245614.1	272751		XP_006245247.1	32665											RANDOM40920	0
NP_446252.1	83771		NP_001258130.1	22986											NP_076472.1	0
YP_665632.1	213041		XP_006253737.1	24346											NP_001128330.1	0
NP_112248.2	143107		NP_001009180.1	50483											RANDOM53725	0
NP_001009628.1	404908		NP_062043.1	41159.1											RANDOM58672	0
NP_001029139.1	96420		NP_062230.1	145833											RANDOM55813	0
NP_445822.1	122124		NP_058960.2	49313											XP_002726814.1	0
NP_036940.1	125846		NP_001258109.1	23102											RANDOM16535	0
NP_001099959.1	165069		NP_071609.2	94552											RANDOM22274	0
NP_037215.1	265572		NP_001099855.1	38584											XP_006231563.1	0
NP_037185.1	196511		NP_071966.1	44081											XP_006247607.1	0
NP_942037.2	277062		XP_006231431.1	89498											NP_001258111.1	0
NP_071604.1	432423		NP_001019449.1	80490											RANDOM19774	0
XP_006239239.1	85724		NP_001098083.1	55028											NP_996729.1	0
XP_006232569.1	192463		NP_001020868.1	107797											RANDOM59244	0
XP_006241034.1	82604		XP_006242489.1	12202.7											RANDOM14119	0
NP_077070.2	341716		XP_006231424.1	67359											RANDOM15205	0
NP_001020317.1	76355		NP_112402.1	50117											RANDOM42601	0
NP_001005903.1	44684		NP_001103085.1	83400											NP_446357.1	0
NP_001162616.1	45260		XP_006238564.1	165067											XP_006228752.1	0
NP_001094220.1	189532		XP_006238813.1	91664.5											RANDOM3564	0
NP_001102913.1	87133		XP_006236695.1	39543											RANDOM25343	0
NP_058792.1	88340		XP_006257438.1	69547											RANDOM5458	0
NP_446319.1	154318		XP_006246623.1	62465											NP_062172.1	0
NP_001033064.2	424637		NP_036702.1	76306											RANDOM32612	0
XP_006245289.1	155982		NP_001010921.1	18358.5											RANDOM29473	0
NP_001264190.1	104605		NP_110455.1	34936											NP_036867.1	0
NP_077325.2	181330		XP_006221235.1	421815											NP_001020589.1	0
NP_071634.1	137794		XP_006256651.1	39736											XP_006254732.1	0
XP_006223112.1	111538		XP_006248597.1	51727											NP_037064.1	0
NP_001100226.1	38278		NP_001007603.1	32473											NP_620245.2	0
NP_001178623.1	449020		NP_599229.1	18128.5											NP_446259.1	0
NP_620800.2	184665		XP_006232331.1	67716											RANDOM26754	0
NP_075591.1	403064		XP_006250756.1	52240											XP_002724622.1	0
NP_001071143.1	237647		NP_037176.2	69828
ALBU_BOVIN	355521		XP_006220918.1	260861
NP_001102899.1	114769		XP_006257550.1	53385
XP_006251666.1	18030		NP_001007713.1	68173
XP_006221274.1	183704		NP_112646.1	54359
NP_063970.1	168698		NP_001011939.1	105541
XP_006232809.1	230755		NP_001030100.1	166358
NP_001012177.1	202117		XP_001067239.2	50085
NP_001103370.1	144530		XP_006255693.1	58276
XP_006229296.1	735186		NP_062060.1	34153.5
NP_058941.1	307598		NP_665885.1	18480.5
NP_445764.1	157818		NP_446193.1	13472
NP_071795.1	175655		XP_006255413.1	29888.4
XP_001080448.3	44477		NP_001008519.1	89089
XP_006243683.1	147890		NP_036873.1	51715.9
NP_001019449.1	141566		NP_062242.2	70357
NP_001011936.1	140779		NP_037332.1	74547
NP_001099764.1	116261		NP_446447.2	70549
NP_001099536.1	50137		XP_006227272.1	8657.47
NP_997477.1	169976		XP_006241874.1	28548
XP_006257013.1	222013		NP_062054.1	25367.5
NP_071964.2	232070		NP_071633.1	22926
XP_006243882.1	118065		XP_006250449.1	50146
NP_001257611.1	62203		XP_006251823.1	49806
NP_446316.1	203021		NP_001014102.1	67024
NP_001099811.1	75433		XP_006230250.1	59808
NP_599192.1	171406		NP_001099187.1	50770
NP_001258305.1	269428		XP_006247492.1	15125
NP_063969.1	141215		NP_037130.1	53527
NP_001009290.1	57757.5		NP_653353.2	158570
NP_113739.1	182360		NP_037117.1	54944.5
NP_543168.1	135968		NP_037322.1	97554.4
NP_001019541.1	29361.5		NP_899162.1	139818
NP_640347.2	81430.3		XP_006248786.1	106769
NP_001030123.1	136285		NP_072106.1	96820
XP_003749402.1	85718		NP_001257692.1	34148
NP_001128170.1	114583		NP_001012197.2	32320
NP_059015.1	104992		NP_001014249.1	24113
NP_062233.2	66182		NP_071943.1	23800
NP_001258034.1	151108		NP_446222.1	80997
NP_001121156.1	59176.5		XP_002727023.1	47250
NP_062043.1	114304		NP_001258034.1	60520
XP_006228451.1	91458		RANDOM18336	6120
XP_006230794.1	104125		RANDOM38594	10201
NP_112276.2	87632		RANDOM25895	22601
NP_112643.1	61274.3		XP_006245909.1	218069
NP_058710.1	103055		RANDOM40928	22601
NP_036691.2	191700		RANDOM42741	22601
NP_037350.1	65447		RANDOM21509	48574
NP_001019510.1	152147		RANDOM383	47874
NP_001099311.1	208081		RANDOM53169	69987
NP_001264123.1	101578		RANDOM40920	162647
NP_001123977.1	67645.5		RANDOM13057	22156
NP_001028838.1	47223		XP_006246883.1	35499
XP_006240461.1	43479		RANDOM1290	4438
XP_006244957.1	101849		RANDOM53579	63507
NP_113795.1	78723		RANDOM45392	21020
XP_006245248.1	67962		XP_003750458.1	15043
NP_037313.1	147492		XP_006245160.1	4438
NP_434684.1	161685		RANDOM20007	8141
NP_058690.2	261868		RANDOM36653	4438
NP_071609.2	95157		RANDOM55897	4438
XP_003751048.1	68952.1		RANDOM14689	4438
NP_596915.1	146231		RANDOM52680	4438
NP_037176.2	89651		RANDOM48042	4438
NP_001037707.1	152810		RANDOM44530	4438
XP_006229616.1	126117		RANDOM21006	4438
XP_006229615.1	126117		RANDOM53998	4438
NP_001007752.1	44291		RANDOM21424	4438
NP_037047.2	48061		RANDOM9310	8141
XP_006234414.1	49547		RANDOM14578	8141
NP_001013130.1	51259		XP_006246344.1	8141
NP_112312.1	99263		RANDOM22025	8141
NP_077362.1	76032		RANDOM58479	1641
NP_387502.1	73404		RANDOM59136	8141
XP_002728152.1	37509		RANDOM50241	8141
XP_003752770.1	19413		RANDOM56089	8141
XP_006232586.1	118776		XP_006251353.1	1641
NP_036714.2	67308		RANDOM47629	22601
NP_001178513.1	386868		RANDOM59244	61052
NP_001099706.1	56147		RANDOM56072	48574
NP_001102874.1	42514		RANDOM27329	5667
NP_071794.1	109964		RANDOM6399	5667
NP_062164.1	82789		XP_006245449.1	68488
NP_001099994.1	147939		RANDOM14119	61052
NP_001103609.1	182789		RANDOM27058	61052
NP_690003.1	46083.5		XP_006222721.1	590
NP_071790.1	103153		NP_996729.1	8044
NP_001030110.1	53775		XP_006246613.1	8141
XP_006250756.1	102744		NP_001020589.1	8577
NP_001258129.1	62056		NP_036867.1	15366
NP_058972.2	96364.9		XP_006256552.1	10851
NP_445800.1	66402		NP_001178814.1	5286
NP_665885.1	24572.5		RANDOM6442	1333
NP_110490.1	128382		NP_942084.1	1565
NP_112402.1	134595		NP_037116.2	68488
NP_036664.2	188762		NP_110499.1	2242
NP_037062.1	110732		RANDOM9834	68488
NP_110455.1	92114		RANDOM60050	48574
XP_006233886.1	100794		RANDOM24397	68488
NP_742035.1	95816.1		XP_006244797.1	68488
XP_003750763.1	21128		RANDOM52097	68488
XP_006252646.1	189249		RANDOM7809	68488
NP_001020068.1	131276		RANDOM22274	6523
XP_006247998.1	26755		RANDOM45978	48574
XP_006235110.1	82772		XP_006231348.1	48574
XP_006248597.1	71081.7		RANDOM53839	48574
NP_001013175.1	224555		RANDOM17088	17105
NP_071966.1	67931		RANDOM40369	48574
XP_006248539.1	66545		RANDOM27366	48574
NP_001029099.1	47481		RANDOM20330	48574
XP_006246700.1	111217		RANDOM9406	48574
NP_036702.1	75681		RANDOM46322	48574
XP_006248541.1	44226		RANDOM20661	48574
NP_001128306.1	67997		RANDOM4062	48574
XP_006235096.1	33683		RANDOM56241	48574
NP_955404.1	41400.3		RANDOM27534	68488
NP_058834.1	44651		NP_001008825.1	28116
NP_001011907.1	87218
NP_542149.1	484997
NP_062140.1	62710
XP_006236313.1	71671.8
NP_001095888.1	69846.9
NP_620266.1	80367
NP_036756.3	85844.7
NP_695227.2	54433
XP_006225907.1	45273.3
XP_006232173.1	29100
NP_599229.1	28129
NP_001100206.2	26965
XP_006228749.1	86481
XP_006229730.1	50140
XP_006242489.1	17012.3
XP_006236906.1	38757.7
XP_006254271.1	28006.9
NP_113903.1	140966
XP_003752706.1	18559
NP_446064.1	54513
XP_006231424.1	76387
XP_006254293.1	164680
XP_006240391.1	31992
NP_001099275.1	19899
NP_001159408.1	26443.3
NP_001005889.2	79984.2
NP_114006.1	72411
NP_112267.1	70474.6
NP_001102034.1	121670
NP_001120766.1	28540
XP_006224826.1	62371.8
NP_110499.1	57108
NP_037130.1	53639
XP_006239431.1	73758.9
NP_062203.1	70995
NP_001006967.1	41936.1
NP_001263359.1	89166
NP_001012027.1	77207
NP_071633.1	21588.7
NP_071551.2	85106
NP_058736.1	34071
NP_570090.2	36041.5
NP_001257692.1	39103
XP_006256674.1	83951
NP_112384.1	31614
NP_058784.2	62509.1
NP_665722.2	119461
NP_620244.1	39942
NP_062230.1	75340
XP_006253190.1	73365
XP_006228043.1	19574
NP_001020857.1	14712
NP_476481.1	78571
XP_006246660.1	70245.7
NP_001008293.1	27362
NP_001032435.2	54346
NP_001011939.1	69483
NP_058897.1	27621
NP_001011983.1	28885
NP_112646.1	292182
XP_001072867.1	49147
XP_006224341.1	191616
XP_006233487.1	206541
XP_006243020.1	13237.5
XP_006226819.1	51494
NP_446222.1	113710
NP_001007146.1	69174
NP_001103085.1	60123
NP_058725.1	65333.5
NP_071970.2	18250
XP_003751742.1	45862
XP_001071565.2	27394
NP_001009275.1	18749.9
XP_006225968.1	38134
XP_006236272.1	477286
XP_006252157.1	43083
XP_006250449.1	60737
NP_036915.1	26204
NP_071981.1	29894
NP_062259.2	46356
NP_001099583.1	24153
NP_037322.1	744377
XP_006251291.1	20932
NP_001020868.1	80606
XP_006221215.1	11950
RANDOM40815	9911
RANDOM55317	7790
RANDOM383	83612
RANDOM56306	38151
RANDOM30337	4429
RANDOM12167	36543
RANDOM53276	36543
RANDOM20958	36543
XP_006256825.1	1841
XP_006249045.1	1841
RANDOM48179	1841
RANDOM19517	1841
XP_006256437.1	1841
XP_003748718.1	1841
XP_006248354.1	398752
RANDOM34767	19525
XP_006244659.1	6107
RANDOM9405	7602
RANDOM10343	16315
RANDOM57655	16315
RANDOM27378	16315
RANDOM31988	10929
RANDOM38594	21912
RANDOM42601	21912
RANDOM45392	21912
NP_808789.1	6107
NP_001100654.1	6107
RANDOM53111	6107
RANDOM24691	6107
RANDOM13081	6107
RANDOM43608	6107
RANDOM24358	6107
RANDOM59585	6107
RANDOM16535	13765
RANDOM52888	36543
RANDOM9750	3042
NP_446003.1	1999
RANDOM13485	48276
NP_001100580.1	19026
RANDOM210	9326
XP_006241515.1	4256
XP_006231564.1	9455
NP_001012197.2	10486
NP_071587.2	2401
RANDOM35988	4834
RANDOM27070	2401
RANDOM20940	4834
RANDOM39858	38408
RANDOM12309	38408
RANDOM57194	9042
RANDOM9546	9042
RANDOM41390	2401
NP_001011997.1	4325
NP_001178814.1	8727
RANDOM6399	3819
XP_006225516.1	6156
NP_001014020.2	938
RANDOM9729	938
RANDOM35809	938
RANDOM35241	4834
NP_446042.1	10009
NP_001020589.1	13912
NP_647540.1	728
RANDOM1463	4429
RANDOM21686	4429
RANDOM16525	4429
RANDOM30850	4429
RANDOM29474	4429
RANDOM9225	4429
RANDOM32989	4429
RANDOM21516	4834
RANDOM54442	4429

## Sheet: Common proteins expression data
		Common proteins along with their expression values in various conditions. Proteins are common among the Aort Constricted samples, Biologically aged samples and the targets corresponding to the AR metabolites and their similar drugs
AR- Amlaki Rasayana Treated (Test)
CNT- Control (Untreated)
PL- Placebo (Ghee and Honey)
	Intersection						Intersection
Aorta Constricted (AC)						Biologically Aged (BA)
Gene	PRTN_accID	AR	CNT	PL	UNIPROT ID	Gene	PRTN_accID	AR	CNT	PL
Ak2	NP_001029139.1	20132	20132	34538	A0A0G2JSG6	Ak2	NP_001029139.1	114842	62978.7	85616.9
Ldha	NP_058721.1	894737	851000	720875	B5DEN4	Ldha	NP_058721.1	2.77604e+06	1.87013e+06	2.3357e+06
Cox6b1	NP_001138745.1	425198	414540	313858	D3ZD09	Cox6b1	NP_001138745.1	580118	472487	600684
Cox6b1	XP_006228857.1	396520	407274	384542	D3ZD09	Cox6b1	XP_006228857.1	758177	650140	543687
Acss1	NP_001099994.1	47299	47299		D3ZZN3	Acss1	NP_001099994.1	163516	78271.6	143768
Myh14	XP_006229118.1			15498	F1LNF0	Myh14	NP_001094160.1	52326	2285	18646
					F1LNF0	Myh14	XP_006229118.1	52326		18230
Acadm	NP_058682.2	76117.8	76117.8	82668.4	G3V796	Acadm	NP_058682.2	368718	183012	348867
Pygm	NP_036770.1	345844	345844	162466	G3V8V3	Pygm	NP_036770.1	1.90614e+06	623502	1.65222e+06
Crp	NP_058792.1	52335	52335		H6X2W5	Crp	NP_058792.1	77339.6	97907	98750
Mdh1	NP_150238.1	1.45842e+06	1.46117e+06	1.12856e+06	O88989	Mdh1	NP_150238.1	3.12852e+06	2.56523e+06	2.94474e+06
Got2	NP_037309.1	321736	362062	236854	P00507	Got2	NP_037309.1	2.15201e+06	1.2486e+06	1.84747e+06
Hba1	NP_001007723.1	3.26966e+06	4.00448e+06	2.83716e+06	P01946	Hba1	NP_001007723.1	4.56997e+06	7.71839e+06	4.20702e+06
Hba1	NP_037228.1	3.48165e+06	3.90361e+06	3.00396e+06	P01946	Hba1	NP_037228.1	3.87287e+06	7.04943e+06	4.02201e+06
Hbb	NP_150237.1	2.41544e+06	2.7603e+06	2.73715e+06	P02091	Hbb	NP_150237.1	4.25168e+06	6.94305e+06	4.10756e+06
Ldha	NP_058721.1				P04642	Ldha	NP_058721.1
Gapdh	NP_058704.1	2.41521e+06	2.50175e+06	1.74911e+06	P04797	Gapdh	NP_058704.1	6.42678e+06	2.75076e+06	6.09259e+06
Eef2	NP_058941.1	46155	46155	26122	P05197	Eef2	NP_058941.1	248594	136995	225219
Sod1	NP_058746.1	1.06439e+06	1.02938e+06	821949	P07632	Sod1	NP_058746.1	1.0318e+06	1.16641e+06	940872
Akr1b1	NP_036630.1	204817	197956	155793	P07943	Akr1b1	NP_036630.1	699281	457717	707920
Dlat	NP_112287.1	182293	210561	115849	P08461	Dlat	NP_112287.1	1.46005e+06	635281	1.0304e+06
Acadm	NP_058682.2				P08503	Acadm	NP_058682.2
Prkar1a	NP_037313.1	21874	21874		P09456	Prkar1a	NP_037313.1	115643	30149.7	86952.3
Pygl	NP_071604.1	8672			P09811	Pygl	NP_071604.1	404078	140561	325425
Calm1	NP_036650.1	105334	105250	51733	P0DP29	Calm1	NP_036650.1	224932	171562	150441
Calm1	NP_059022.1	77431.2	79616.5	89939.5	P0DP29	Calm1	NP_059022.1	191436	138796	120502
Calm1	NP_114175.1	359388	359388	59379.8	P0DP29	Calm1	NP_114175.1	180341	108142	123837
Cox4i1	NP_058898.1			34473.2	P10888	Cox4i1	NP_058898.1	345225	378647	170159
Dbi	NP_114054.1	183939	143901	89266	P11030	Dbi	NP_114054.1	251527	185444	222243
Ivd	NP_036724.1	130524	107052	56338.6	P12007	Ivd	NP_036724.1	444199	187381	390774
Got1	NP_036703.2	646724	697585	506875	P13221	Got1	NP_036703.2	1.62814e+06	1.02494e+06	1.43863e+06
Acads	NP_071957.1	129844	129844	98143	P15651	Acads	NP_071957.1	670983	329315	532349
Pgk1	NP_445743.2	395045	396557	334077	P16617	Pgk1	NP_445743.2	1.73632e+06	829343	1.36936e+06
Nme2	NP_114021.2	195967	192611	167501	P19804	Nme2	NP_114021.2	875989	575294	767275
Ca2	NP_062164.1			16109	P27139	Ca2	NP_062164.1	63796.8	256253	63021.4
Hprt1	NP_036715.1	35226	35226		P27605	Hprt1	NP_036715.1	212883	142568	168364
Ak2	NP_001029139.1				P29410	Ak2	NP_001029139.1
Ak1	NP_077325.2	189601	174425	62242.8	P39069	Ak1	NP_077325.2	365078	224773	263334
Crp	NP_058792.1				P48199	Crp	NP_058792.1
Pygb	NP_037320.1	88807.5	90559.2	140232	P53534	Pygb	NP_037320.1	884723	292657	809793
Ywhae	NP_113791.1	86948	86948	51588.6	P62260	Ywhae	NP_113791.1	338819	232093	210891
Hint1	NP_001103077.1	53859	59866.5	50809.8	P62959	Hint1	NP_001103077.1	104506	69920.1	93177.4
Acta1	NP_062085.1			3487120	P68136	Acta1	NP_062085.1	1.17251e+07	1.13037e+07	9.55944e+06
Eif2s3	NP_001094012.1			384606	P81795	Eif2s3	NP_001094012.1	179159	58363	84543
Slc25a4	NP_445967.1	494501	494501	77902.5	Q05962	Slc25a4	NP_445967.1	808871	1.02747e+06	500887
Nnt	NP_001013175.1	129710	129710		Q5BJZ3	Nnt	NP_001013175.1	321909	298536	266848
Nnt	XP_006232030.1	92632	92632		Q5BJZ3	Nnt	XP_006232030.1	296171	255914	277136
Nnt	XP_006232031.1	163854	163854		Q5BJZ3	Nnt	XP_006232031.1	273056
Nnt	XP_006232034.1	61824	61824		Q5BJZ3	Nnt	XP_006232032.1	278919	181811	203892
					Q5BJZ3	Nnt	XP_006232033.1	234091		160760
					Q5BJZ3	Nnt	XP_006232034.1	231906	224764	230013
Ogdh	NP_001017461.1	205357	205834		Q5XI78	Ogdh	NP_001017461.1	1.15968e+06	544194	914420
Ogdh	XP_006251508.1	157952	157952		Q5XI78	Ogdh	XP_006251508.1	990931	321494	840534
Ogdh	XP_006251509.1	232789	232789		Q5XI78	Ogdh	XP_006251509.1	1.32683e+06	593660	1111347
Fkbp1a	NP_037234.2	55742.5	61040.7	100241	Q62658	Fkbp1a	NP_037234.2	64222.4	50216.9	62780.8
Gc	NP_036696.2	163446	163446		Q68FY4	Gc	NP_036696.2	237329	284211	143645
Acads	NP_071957.1				Q6IMX3	Acads	NP_071957.1

## Sheet: Similar Drugs(SD)to metabolites
The following list enlists similar drugs to al the 18 metabolites using similarity alogorithm "Tanimoto coefficient" having Cut off score as 0.6.
Gallic Acid
>Protocatechuic acid DB03946 Tanimoto from 370 = 0.95
>4-Hydroxybenzoic acid DB04242 Tanimoto from 370 = 0.825
>2,4-Dihydroxybenzoic acid DB02839 Tanimoto from 370 = 0.813953
>2,3-Dihydroxybenzoic acid DB01672 Tanimoto from 370 = 0.813953
>DB02130 Tanimoto from 370 = 0.77551
>DB12450 Tanimoto from 370 = 0.754717
Possible superstructure of 370
>DB11268 Tanimoto from 370 = 0.75
>DB02795 Tanimoto from 370 = 0.717391
>SYR DB08589 Tanimoto from 370 = 0.714286
Possible superstructure of 370
>DB04641 Tanimoto from 370 = 0.704545
>VXX DB08711 Tanimoto from 370 = 0.703704
>Salicylic acid DB00936 Tanimoto from 370 = 0.697674
>DB01397 Tanimoto from 370 = 0.681818
>DB03644 Tanimoto from 370 = 0.68
>DB14176 Tanimoto from 370 = 0.673469
>DB03560 Tanimoto from 370 = 0.65
>DB14177 Tanimoto from 370 = 0.634615
>DB03793 Tanimoto from 370 = 0.625
>DB14006 Tanimoto from 370 = 0.612245
>DB09543 Tanimoto from 370 = 0.612245
>NDD DB08262 Tanimoto from 370 = 0.609756
>DB12087 Tanimoto from 370 = 0.604167
Cholic Acid
>DB06777 Tanimoto from 221493 = 1
Possible superstructure of 221493
>DB05990 Tanimoto from 221493 = 1
Possible superstructure of 221493
>CHD DB02659 Tanimoto from 221493 = 1
Possible superstructure of 221493
>1586 DB01586 Tanimoto from 221493 = 1
Possible superstructure of 221493
>3a,5b,12a)-3,12-dihydroxy-Cholan-24-oic acid.mol DB03619 Tanimoto from 221493 = 0.954545
>DB11789 Tanimoto from 221493 = 0.913043
>DB11622 Tanimoto from 221493 = 0.913043
>DB13587 Tanimoto from 221493 = 0.909091
>DB12972 Tanimoto from 221493 = 0.909091
>DB12308 Tanimoto from 221493 = 0.909091
>DB11859 Tanimoto from 221493 = 0.909091
>DB07447 Tanimoto from 221493 = 0.909091
>DB05087 Tanimoto from 221493 = 0.909091
>Untitled Document-7 DB02901 Tanimoto from 221493 = 0.909091
>AE2 DB02854 Tanimoto from 221493 = 0.909091
>DB02242 Tanimoto from 221493 = 0.909091
>DB00858 Tanimoto from 221493 = 0.909091
>DB11371 Tanimoto from 221493 = 0.869565
>DB08956 Tanimoto from 221493 = 0.869565
>DB11936 Tanimoto from 221493 = 0.863636
>Myristic acid.mol DB08231 Tanimoto from 221493 = 0.863636
>Sepiapterin.mol DB07645 Tanimoto from 221493 = 0.863636
>DB05343 Tanimoto from 221493 = 0.863636
>DB04519 Tanimoto from 221493 = 0.863636
>DB03796 Tanimoto from 221493 = 0.863636
>12H DB03704 Tanimoto from 221493 = 0.863636
>DKA DB03600 Tanimoto from 221493 = 0.863636
>DB03500 Tanimoto from 221493 = 0.863636
>DB03193 Tanimoto from 221493 = 0.863636
>DAO DB03017 Tanimoto from 221493 = 0.863636
>DB02938 Tanimoto from 221493 = 0.863636
>TDA DB02448 Tanimoto from 221493 = 0.863636
>DB01856 Tanimoto from 221493 = 0.863636
>548 DB00548 Tanimoto from 221493 = 0.863636
>PAY DB08368 Tanimoto from 221493 = 0.833333
>CAH DB02817 Tanimoto from 221493 = 0.833333
>DB14077 Tanimoto from 221493 = 0.826087
>DB14187 Tanimoto from 221493 = 0.818182
>DB07930 Tanimoto from 221493 = 0.791667
>HOC DB07907 Tanimoto from 221493 = 0.791667
>DSB DB04560 Tanimoto from 221493 = 0.791667
>LIM DB04039 Tanimoto from 221493 = 0.791667
>CAX DB02906 Tanimoto from 221493 = 0.791667
>FTT DB02767 Tanimoto from 221493 = 0.791667
>4OX DB02260 Tanimoto from 221493 = 0.791667
>DB00313 Tanimoto from 221493 = 0.772727
>DB13910 Tanimoto from 221493 = 0.73913
>DB03711 Tanimoto from 221493 = 0.73913
>DB00302 Tanimoto from 221493 = 0.714286
>Betulinic acid DB12480 Tanimoto from 221493 = 0.7
>DB03868 Tanimoto from 221493 = 0.7
>DB04781 Tanimoto from 221493 = 0.695652
>DB03993 Tanimoto from 221493 = 0.681818
>DB02406 Tanimoto from 221493 = 0.681818
>DB03303 Tanimoto from 221493 = 0.678571
>DB02807 Tanimoto from 221493 = 0.678571
>NON DB01631 Tanimoto from 221493 = 0.678571
>DB12032 Tanimoto from 221493 = 0.666667
>DB03553 Tanimoto from 221493 = 0.666667
>DB02884 Tanimoto from 221493 = 0.666667
>996 DB00996 Tanimoto from 221493 = 0.666667
>62859 DB00326 Tanimoto from 221493 = 0.666667
>DB13180 Tanimoto from 221493 = 0.655172
>MDX DB08171 Tanimoto from 221493 = 0.655172
>DB04620 Tanimoto from 221493 = 0.655172
>DB04304 Tanimoto from 221493 = 0.655172
>DB03603 Tanimoto from 221493 = 0.655172
>DB03212 Tanimoto from 221493 = 0.655172
>BRC DB02405 Tanimoto from 221493 = 0.655172
>DB02274 Tanimoto from 221493 = 0.655172
>DB01715 Tanimoto from 221493 = 0.655172
>DB05107 Tanimoto from 221493 = 0.645161
>DB04235 Tanimoto from 221493 = 0.642857
>513 DB00513 Tanimoto from 221493 = 0.642857
>DB03518 Tanimoto from 221493 = 0.64
>DB14156 Tanimoto from 221493 = 0.636364
>DB13163 Tanimoto from 221493 = 0.636364
>DB11345 Tanimoto from 221493 = 0.636364
>CI2 DB07557 Tanimoto from 221493 = 0.636364
>DB07375 Tanimoto from 221493 = 0.636364
>DB04693 Tanimoto from 221493 = 0.636364
>AON DB03926 Tanimoto from 221493 = 0.636364
>AOM DB03882 Tanimoto from 221493 = 0.636364
>DB03540 Tanimoto from 221493 = 0.636364
>DB01744 Tanimoto from 221493 = 0.636364
>1561 DB01561 Tanimoto from 221493 = 0.636364
>5a-Androstane-3a,17b-diol.mol DB01530 Tanimoto from 221493 = 0.636364
>DB01513 Tanimoto from 221493 = 0.636364
>DB01479 Tanimoto from 221493 = 0.636364
>DB13962 Tanimoto from 221493 = 0.633333
>DB13749 Tanimoto from 221493 = 0.633333
>DB13620 Tanimoto from 221493 = 0.633333
>DB12105 Tanimoto from 221493 = 0.633333
>DB11248 Tanimoto from 221493 = 0.633333
>DB11246 Tanimoto from 221493 = 0.633333
>DB11141 Tanimoto from 221493 = 0.633333
>DB11126 Tanimoto from 221493 = 0.633333
>DB04486 Tanimoto from 221493 = 0.633333
>RED DB03760 Tanimoto from 221493 = 0.633333
>DB03489 Tanimoto from 221493 = 0.633333
>DB03134 Tanimoto from 221493 = 0.633333
>DB02941 Tanimoto from 221493 = 0.633333
>DB06412 Tanimoto from 221493 = 0.625
>DB03229 Tanimoto from 221493 = 0.625
>DB02239 Tanimoto from 221493 = 0.625
>DB12970 Tanimoto from 221493 = 0.62069
>DB12907 Tanimoto from 221493 = 0.62069
>DB11735 Tanimoto from 221493 = 0.62069
>DB04419 Tanimoto from 221493 = 0.62069
>DB01914 Tanimoto from 221493 = 0.62069
>230 DB00230 Tanimoto from 221493 = 0.62069
>DB13951 Tanimoto from 221493 = 0.617647
>DB04594 Tanimoto from 221493 = 0.615385
>DB04377 Tanimoto from 221493 = 0.615385
>1NB DB06901 Tanimoto from 221493 = 0.612903
>DB03590 Tanimoto from 221493 = 0.612903
>DB03237 Tanimoto from 221493 = 0.612903
>DB02878 Tanimoto from 221493 = 0.612903
>DB08831 Tanimoto from 221493 = 0.607143
>CPV DB07581 Tanimoto from 221493 = 0.606061
>CAL DB07542 Tanimoto from 221493 = 0.606061
Ellagic Acid
>Ellagic acid DB08846 Tanimoto from 5281855 = 1
Possible superstructure of 5281855
>DB03410 Tanimoto from 5281855 = 0.737705
>4MU DB07118 Tanimoto from 5281855 = 0.710145
>Bergapten DB12216 Tanimoto from 5281855 = 0.653333
>KOM DB08049 Tanimoto from 5281855 = 0.646341
>Xanthotoxin DB00553 Tanimoto from 5281855 = 0.618421
Guanylic Acid
>DB01972 Tanimoto from 6804 = 1
Possible superstructure of 6804
>DB03315 Tanimoto from 6804 = 0.95092
>DB04457 Tanimoto from 6804 = 0.943396
>DB02315 Tanimoto from 6804 = 0.940828
Possible superstructure of 6804
>DB04315 Tanimoto from 6804 = 0.935294
Possible superstructure of 6804
>DB04566 Tanimoto from 6804 = 0.91195
>DB04137 Tanimoto from 6804 = 0.898305
Possible superstructure of 6804
>DB03931 Tanimoto from 6804 = 0.898305
Possible superstructure of 6804
>DB03491 Tanimoto from 6804 = 0.882353
>DB11918 Tanimoto from 6804 = 0.877193
>DB01649 Tanimoto from 6804 = 0.850267
Possible superstructure of 6804
>DB02181 Tanimoto from 6804 = 0.847458
>DB02547 Tanimoto from 6804 = 0.836842
Possible superstructure of 6804
>Guanosine.mol DB02857 Tanimoto from 6804 = 0.836478
>N2G DB08237 Tanimoto from 6804 = 0.819672
>DB03493 Tanimoto from 6804 = 0.815951
>131 DB00131 Tanimoto from 6804 = 0.793939
>DB03726 Tanimoto from 6804 = 0.792453
>DB03230 Tanimoto from 6804 = 0.770588
>Adenosine 3',5'-diphosphate.mol DB01812 Tanimoto from 6804 = 0.770588
>DB03200 Tanimoto from 6804 = 0.7625
>DB02098 Tanimoto from 6804 = 0.761628
>DB03887 Tanimoto from 6804 = 0.760479
>Cytidine monophosphate.mol DB03403 Tanimoto from 6804 = 0.755952
>DB03664 Tanimoto from 6804 = 0.755208
>DB03685 Tanimoto from 6804 = 0.754491
>DB02798 Tanimoto from 6804 = 0.752874
>DB02527 Tanimoto from 6804 = 0.748571
>DB04335 Tanimoto from 6804 = 0.742138
>DB02694 Tanimoto from 6804 = 0.73743
>DB02059 Tanimoto from 6804 = 0.734807
>DB03708 Tanimoto from 6804 = 0.73224
>DB03318 Tanimoto from 6804 = 0.729885
>DB01842 Tanimoto from 6804 = 0.729282
>DB04754 Tanimoto from 6804 = 0.728723
>DB03948 Tanimoto from 6804 = 0.725714
>DB02454 Tanimoto from 6804 = 0.721893
>DB02363 Tanimoto from 6804 = 0.721311
>DB01690 Tanimoto from 6804 = 0.721311
>DB00171 Tanimoto from 6804 = 0.721311
>DB03147 Tanimoto from 6804 = 0.721154
>DB02770 Tanimoto from 6804 = 0.719298
>DB02905 Tanimoto from 6804 = 0.717647
>DB02738 Tanimoto from 6804 = 0.717391
>DB01717 Tanimoto from 6804 = 0.717391
>DB04555 Tanimoto from 6804 = 0.715084
>DB02902 Tanimoto from 6804 = 0.712766
>DB04983 Tanimoto from 6804 = 0.710526
>DB04757 Tanimoto from 6804 = 0.709845
>DB01895 Tanimoto from 6804 = 0.709677
>DB01792 Tanimoto from 6804 = 0.709184
>DB03478 Tanimoto from 6804 = 0.708995
>Uridine diphosphate acetylgalactosamine-4-sulfate.mol DB03435 Tanimoto from 6804 = 0.707865
>DB03798 Tanimoto from 6804 = 0.706587
>6IA DB07205 Tanimoto from 6804 = 0.705882
>DB03800 Tanimoto from 6804 = 0.704819
>DB03447 Tanimoto from 6804 = 0.698492
>DB02930 Tanimoto from 6804 = 0.698413
>2,5-Furandicarboxylate.mol DB02502 Tanimoto from 6804 = 0.698324
>DB03349 Tanimoto from 6804 = 0.696809
>DB03148 Tanimoto from 6804 = 0.696809
>DB03186 Tanimoto from 6804 = 0.696517
>DB04290 Tanimoto from 6804 = 0.693548
>ChEBI DB02380 Tanimoto from 6804 = 0.691824
>DB04366 Tanimoto from 6804 = 0.690217
>DB01860 Tanimoto from 6804 = 0.688525
>DB03797 Tanimoto from 6804 = 0.688442
>DB02498 Tanimoto from 6804 = 0.688442
>DB02431 Tanimoto from 6804 = 0.688172
>DB01975 Tanimoto from 6804 = 0.6875
>103 DB06843 Tanimoto from 6804 = 0.686391
>DB03732 Tanimoto from 6804 = 0.68617
>DB04099 Tanimoto from 6804 = 0.685
>DB04602 Tanimoto from 6804 = 0.684783
>DB03079 Tanimoto from 6804 = 0.684524
>DB13156 Tanimoto from 6804 = 0.683333
>Urocanic acid.mol DB04005 Tanimoto from 6804 = 0.681081
>DB01774 Tanimoto from 6804 = 0.678571
>DB02309 Tanimoto from 6804 = 0.677419
>DB14128 Tanimoto from 6804 = 0.676471
>DB02819 Tanimoto from 6804 = 0.674286
>DB03909 Tanimoto from 6804 = 0.673469
>DB03755 Tanimoto from 6804 = 0.673469
>DB02483 Tanimoto from 6804 = 0.673367
>DB02654 Tanimoto from 6804 = 0.672646
>1610 DB01610 Tanimoto from 6804 = 0.672515
>DB03222 Tanimoto from 6804 = 0.672131
>DB03448 Tanimoto from 6804 = 0.670588
>DB03363 Tanimoto from 6804 = 0.669903
>DB01643 Tanimoto from 6804 = 0.668571
>DB02030 Tanimoto from 6804 = 0.668539
>DB13046 Tanimoto from 6804 = 0.668367
>DB01893 Tanimoto from 6804 = 0.668293
>DB04554 Tanimoto from 6804 = 0.666667
>DB04395 Tanimoto from 6804 = 0.666667
>DB02324 Tanimoto from 6804 = 0.666667
>DB01790 Tanimoto from 6804 = 0.666667
>900 DB00900 Tanimoto from 6804 = 0.666667
>DB03280 Tanimoto from 6804 = 0.665094
>DB03249 Tanimoto from 6804 = 0.664835
>DB03011 Tanimoto from 6804 = 0.663043
>577 DB00577 Tanimoto from 6804 = 0.662722
>DB03413 Tanimoto from 6804 = 0.661017
>DB04651 Tanimoto from 6804 = 0.658768
>DB02883 Tanimoto from 6804 = 0.658683
>DB03461 Tanimoto from 6804 = 0.658654
>DB02957 Tanimoto from 6804 = 0.656863
>DB02596 Tanimoto from 6804 = 0.656716
>DB01661 Tanimoto from 6804 = 0.653061
>DB02332 Tanimoto from 6804 = 0.652968
>DB03893 Tanimoto from 6804 = 0.652381
>DB04418 Tanimoto from 6804 = 0.651961
>DB03501 Tanimoto from 6804 = 0.651515
>DB01861 Tanimoto from 6804 = 0.651515
>DB03170 Tanimoto from 6804 = 0.650485
>DB04205 Tanimoto from 6804 = 0.65
>DB03593 Tanimoto from 6804 = 0.647959
>DB01004 Tanimoto from 6804 = 0.647799
>MIA DB08185 Tanimoto from 6804 = 0.645631
>DB02890 Tanimoto from 6804 = 0.645161
>446202 DB01831 Tanimoto from 6804 = 0.643519
>DB05973 Tanimoto from 6804 = 0.643243
>DB03258 Tanimoto from 6804 = 0.643243
>DB02355 Tanimoto from 6804 = 0.641026
>DB02937 Tanimoto from 6804 = 0.640777
>DB04201 Tanimoto from 6804 = 0.638095
>DB02333 Tanimoto from 6804 = 0.63587
>787 DB00787 Tanimoto from 6804 = 0.63522
>DB01992 Tanimoto from 6804 = 0.635071
>DB01829 Tanimoto from 6804 = 0.635071
>DB02189 Tanimoto from 6804 = 0.63388
>DB04514 Tanimoto from 6804 = 0.633803
>DB01763 Tanimoto from 6804 = 0.631336
>DB03126 Tanimoto from 6804 = 0.631068
>DB03528 Tanimoto from 6804 = 0.630303
>640 DB00640 Tanimoto from 6804 = 0.630303
>32326 DB00194 Tanimoto from 6804 = 0.630303
>DB03103 Tanimoto from 6804 = 0.629032
>DB03150 Tanimoto from 6804 = 0.628571
>DB03482 Tanimoto from 6804 = 0.628319
>DB04243 Tanimoto from 6804 = 0.628272
>DB04482 Tanimoto from 6804 = 0.626794
>DB03510 Tanimoto from 6804 = 0.625616
>DB03146 Tanimoto from 6804 = 0.625616
>DB04230 Tanimoto from 6804 = 0.625571
>DB02805 Tanimoto from 6804 = 0.625
>DB02714 Tanimoto from 6804 = 0.625
>DB02696 Tanimoto from 6804 = 0.625
>DB01937 Tanimoto from 6804 = 0.625
>DB03041 Tanimoto from 6804 = 0.62381
>DB03182 Tanimoto from 6804 = 0.623318
>DB04440 Tanimoto from 6804 = 0.622642
>DB04176 Tanimoto from 6804 = 0.621622
>DB04121 Tanimoto from 6804 = 0.618357
>DB04022 Tanimoto from 6804 = 0.618357
>DB03020 Tanimoto from 6804 = 0.617778
>DB04691 Tanimoto from 6804 = 0.616162
>DB04587 Tanimoto from 6804 = 0.614213
>DB02711 Tanimoto from 6804 = 0.614035
>DB02573 Tanimoto from 6804 = 0.613861
>DB02732 Tanimoto from 6804 = 0.613333
>DB12896 Tanimoto from 6804 = 0.612613
>DB03846 Tanimoto from 6804 = 0.612565
>DB12156 Tanimoto from 6804 = 0.612121
>DB06575 Tanimoto from 6804 = 0.608434
>DB03905 Tanimoto from 6804 = 0.608108
>DB04421 Tanimoto from 6804 = 0.60793
>DB02623 Tanimoto from 6804 = 0.606635
>DB02452 Tanimoto from 6804 = 0.606218
>DB04389 Tanimoto from 6804 = 0.605505
>DB03945 Tanimoto from 6804 = 0.605145
>DB02382 Tanimoto from 6804 = 0.604396
>DB03958 Tanimoto from 6804 = 0.603774
>DB02716 Tanimoto from 6804 = 0.603774
>DB04036 Tanimoto from 6804 = 0.602679
>DB03716 Tanimoto from 6804 = 0.602273
>DB02456 Tanimoto from 6804 = 0.601064
>DB05744 Tanimoto from 6804 = 0.601030
Biocytin
>BH7 DB03139 Tanimoto from 83814 = 0.965909
>BTQ DB04650 Tanimoto from 83814 = 0.920455
>SHM DB03112 Tanimoto from 83814 = 0.920455
>121 DB00121 Tanimoto from 83814 = 0.920455
>SNR DB02674 Tanimoto from 83814 = 0.9
>BTI DB07497 Tanimoto from 83814 = 0.840909
>DB03353 Tanimoto from 83814 = 0.734694
>BNI DB03549 Tanimoto from 83814 = 0.61157
Calcitetrol
>DB13689 Tanimoto from 9910685 = 0.97561
>DB13097 Tanimoto from 9910685 = 0.97561
>1436 DB01436 Tanimoto from 9910685 = 0.97561
>DB00136 Tanimoto from 9910685 = 0.97561
>DB06410 Tanimoto from 9910685 = 0.930233
>DB04258 Tanimoto from 9910685 = 0.909091
>DB00169 Tanimoto from 9910685 = 0.902439
>DB00146 Tanimoto from 9910685 = 0.902439
>DB06117 Tanimoto from 9910685 = 0.869565
>DB04891 Tanimoto from 9910685 = 0.860465
>153 DB00153 Tanimoto from 9910685 = 0.860465
>DB02300 Tanimoto from 9910685 = 0.851064
>910 DB00910 Tanimoto from 9910685 = 0.818182
>DB01070 Tanimoto from 9910685 = 0.790698
>DB06272 Tanimoto from 9910685 = 0.769231
>DB03451 Tanimoto from 9910685 = 0.769231
>Zeaxanthin DB11176 Tanimoto from 9910685 = 0.714286
>DB05295 Tanimoto from 9910685 = 0.694915
Possible superstructure of 9910685
>DB02253 Tanimoto from 9910685 = 0.692308
>DB04796 Tanimoto from 9910685 = 0.685185
>DB02982 Tanimoto from 9910685 = 0.682927
>XE4 DB08742 Tanimoto from 9910685 = 0.645161
>Lutein DB00137 Tanimoto from 9910685 = 0.637931
>DB13105 Tanimoto from 9910685 = 0.62963
>DB04747 Tanimoto from 9910685 = 0.625
>Ergosterol DB04038 Tanimoto from 9910685 = 0.607143
Carbamoyl phosphate
278,"DB02519",0.3333333333333333
278,"DB07607",0.3333333333333333
278,"DB07720",1.0
278,"DB07814",1.0
278,"DB07836",0.5
278,"DB07988",1.0
278,"DB08058",0.3333333333333333
278,"DB01780",0.6
278,"DB08139",1.0
278,"DB12020",0.5
278,"DB13211",0.5
278,"DB13877",0.3333333333333333
L-Methionine
>DB13972 Tanimoto from 6137 = 1
Possible superstructure of 6137
>DB02893 Tanimoto from 6137 = 1
Possible superstructure of 6137
>134 DB00134 Tanimoto from 6137 = 1
Possible superstructure of 6137
>DB02467 Tanimoto from 6137 = 0.8
Possible superstructure of 6137
>DB02235 Tanimoto from 6137 = 0.8
Possible superstructure of 6137
>DB04422 Tanimoto from 6137 = 0.78125
>DB03816 Tanimoto from 6137 = 0.780488
Possible superstructure of 6137
>DB03799 Tanimoto from 6137 = 0.780488
Possible superstructure of 6137
>DB03790 Tanimoto from 6137 = 0.780488
Possible superstructure of 6137
>DB02337 Tanimoto from 6137 = 0.744186
Possible superstructure of 6137
>DB02238 Tanimoto from 6137 = 0.714286
>FME DB04464 Tanimoto from 6137 = 0.695652
Possible superstructure of 6137
>DB14103 Tanimoto from 6137 = 0.653061
Possible superstructure of 6137
>DB02780 Tanimoto from 6137 = 0.628571
>AME DB01646 Tanimoto from 6137 = 0.627451
Possible superstructure of 6137
>DB03364 Tanimoto from 6137 = 0.615385
Possible superstructure of 6137
>CXM DB02899 Tanimoto from 6137 = 0.615385
Possible superstructure of 6137
>DB12870 Tanimoto from 6137 = 0.603774
Possible superstructure of 6137
>DB04182 Tanimoto from 6137 = 0.603774
Possible superstructure of 6137
Methylcobalamin
>DB14098 Tanimoto from 6436232 = 1
Possible superstructure of 6436232
>DB14092 Tanimoto from 6436232 = 0.842809
>DB02667 Tanimoto from 6436232 = 0.669333
4-Hydroxy-all-trans-retinyl_acetate
>DB12112 Tanimoto from first mol = 0.881356
>DB00982 Tanimoto from first mol = 0.634921
>755 DB00755 Tanimoto from first mol = 0.634921
>523 DB00523 Tanimoto from first mol = 0.634921
>DB02253 Tanimoto from first mol = 0.630769
>Carotene-beta DB00162 Tanimoto from first mol = 0.627119
>823 DB00823 Tanimoto from first mol = 0.615385
5-formiminotetrahydrofolate
>DB11256 Tanimoto from 10116219 = 0.948276
>DB04789 Tanimoto from 10116219 = 0.948276
>116 DB00116 Tanimoto from 10116219 = 0.948276
>DB11596 Tanimoto from 10116219 = 0.911602
>DB00650 Tanimoto from 10116219 = 0.911602
>DB12676 Tanimoto from 10116219 = 0.825
>DB02031 Tanimoto from 10116219 = 0.718593
>DB03256 Tanimoto from 10116219 = 0.702439
>DB02015 Tanimoto from 10116219 = 0.659193
>DB02067 Tanimoto from 10116219 = 0.603376
>DB00360 Tanimoto from 10116219 = 0.602151
5S,6S-epoxy-15S-hydroxy-7E,9E,11Z,13E-eicosatetraenoic acid
>DB13105 Tanimoto from 11954060 = 0.714286
>DB03460 Tanimoto from 11954060 = 0.706667
>DB12961 Tanimoto from 11954060 = 0.666667
>DB07302 Tanimoto from 11954060 = 0.639344
>DB06926 Tanimoto from 11954060 = 0.639344
>DB06272 Tanimoto from 11954060 = 0.623188
>DB03451 Tanimoto from 11954060 = 0.623188
>DB04747 Tanimoto from 11954060 = 0.606557
12-oxo-20-dihydroxy-leukotriene_B4
>DB12961 Tanimoto from 53481458 = 0.807018
>DB13105 Tanimoto from 53481458 = 0.77193
>DB07740 Tanimoto from 53481458 = 0.77193
>5HE DB07172 Tanimoto from 53481458 = 0.694915
>DB07302 Tanimoto from 53481458 = 0.690909
>DB06926 Tanimoto from 53481458 = 0.690909
>MEI DB08175 Tanimoto from 53481458 = 0.666667
>DB04747 Tanimoto from 53481458 = 0.654545
>DB02699 Tanimoto from 53481458 = 0.650794
>DB00982 Tanimoto from 53481458 = 0.633333
>755 DB00755 Tanimoto from 53481458 = 0.633333
>523 DB00523 Tanimoto from 53481458 = 0.633333
>DB04746 Tanimoto from 53481458 = 0.618182
>6OB DB07208 Tanimoto from 53481458 = 0.606557
>DB02304 Tanimoto from 53481458 = 0.605634
13'-carboxy-alpha-tocotrienol
>DB12647 Tanimoto from 53481462 = 0.823009
>DB12193 Tanimoto from 53481462 = 0.759124
>163 DB00163 Tanimoto from 53481462 = 0.730435
>DB06444 Tanimoto from 53481462 = 0.721805
>DB13111 Tanimoto from 53481462 = 0.716814
>DB14002 Tanimoto from 53481462 = 0.713115
>DB14001 Tanimoto from 53481462 = 0.692913
>DB11755 Tanimoto from 53481462 = 0.681481
>DB00470 Tanimoto from 53481462 = 0.681481
>DB14011 Tanimoto from 53481462 = 0.676259
>486 DB00486 Tanimoto from 53481462 = 0.615385
>I0G DB07933 Tanimoto from 53481462 = 0.604651
Nicotinate_D-ribonucleoside
>DB02382 Tanimoto from 161234 = 0.804511
Possible superstructure of 161234
>DB03227 Tanimoto from 161234 = 0.716312
>DB13916 Tanimoto from 161234 = 0.609272
>DB04099 Tanimoto from 161234 = 0.601124
Possible superstructure of 161234
Noradrenaline_Sulfate
>368 DB00368 Tanimoto from 123747 = 0.666667
>668 DB00668 Tanimoto from 123747 = 0.619718
>DB06707 Tanimoto from 123747 = 0.611111
>1064 DB01064 Tanimoto from 123747 = 0.60274
Prostaglandin_B1
>DB02304 Tanimoto from 5280388 = 0.885246
>DB07740 Tanimoto from 5280388 = 0.789474
>1PL DB06903 Tanimoto from 5280388 = 0.767857
>DB13129 Tanimoto from 5280388 = 0.714286
>DB07302 Tanimoto from 5280388 = 0.709091
>DB06926 Tanimoto from 5280388 = 0.709091
>PTG DB08435 Tanimoto from 5280388 = 0.707692
>DB03007 Tanimoto from 5280388 = 0.701754
>MEI DB08175 Tanimoto from 5280388 = 0.683333
>DB09211 Tanimoto from 5280388 = 0.677419
>DB09015 Tanimoto from 5280388 = 0.676923
>DB11636 Tanimoto from 5280388 = 0.671875
>RE9 DB08467 Tanimoto from 5280388 = 0.666667
>DB02699 Tanimoto from 5280388 = 0.666667
>DB06870 Tanimoto from 5280388 = 0.652174
>R18 DB02998 Tanimoto from 5280388 = 0.652174
>DB09123 Tanimoto from 5280388 = 0.642857
>770 DB00770 Tanimoto from 5280388 = 0.639344
>DB04746 Tanimoto from 5280388 = 0.636364
>DB13857 Tanimoto from 5280388 = 0.629032
>5HE DB07172 Tanimoto from 5280388 = 0.629032
>DB12961 Tanimoto from 5280388 = 0.625
>DB00917 Tanimoto from 5280388 = 0.619048
>DB08964 Tanimoto from 5280388 = 0.617647
>DB04747 Tanimoto from 5280388 = 0.614035
Pyridoxamine_Phosphate
>DB02142 Tanimoto from 1053 = 1
Possible superstructure of 1053
>DB02209 Tanimoto from 1053 = 0.861386
>114 DB00114 Tanimoto from 1053 = 0.84466
>DB02824 Tanimoto from 1053 = 0.805085
Possible superstructure of 1053
>DB02783 Tanimoto from 1053 = 0.798319
Possible superstructure of 1053
>DB01639 Tanimoto from 1053 = 0.787611
>DB04467 Tanimoto from 1053 = 0.785124
Possible superstructure of 1053
>DB04241 Tanimoto from 1053 = 0.785124
Possible superstructure of 1053
>DB01993 Tanimoto from 1053 = 0.785124
Possible superstructure of 1053
>DB03433 Tanimoto from 1053 = 0.778689
Possible superstructure of 1053
>DB03629 Tanimoto from 1053 = 0.737288
>DB03327 Tanimoto from 1053 = 0.742188
Possible superstructure of 1053
>DB11673 Tanimoto from 1053 = 0.736842
>DB02849 Tanimoto from 1053 = 0.736434
Possible superstructure of 1053
>DB03576 Tanimoto from 1053 = 0.730769
Possible superstructure of 1053
>DB03662 Tanimoto from 1053 = 0.714286
Possible superstructure of 1053
>DB02635 Tanimoto from 1053 = 0.714286
Possible superstructure of 1053
>DB03160 Tanimoto from 1053 = 0.698529
Possible superstructure of 1053
>DB02981 Tanimoto from 1053 = 0.688406
Possible superstructure of 1053
>DB04765 Tanimoto from 1053 = 0.678571
Possible superstructure of 1053
>DB04762 Tanimoto from 1053 = 0.678571
Possible superstructure of 1053
>DB01813 Tanimoto from 1053 = 0.678571
Possible superstructure of 1053
>DB02038 Tanimoto from 1053 = 0.646259
Possible superstructure of 1053
>DB04083 Tanimoto from 1053 = 0.644928
>DB03287 Tanimoto from 1053 = 0.637584
Possible superstructure of 1053
>DB00165 Tanimoto from 1053 = 0.63
>DB03097 Tanimoto from 1053 = 0.625
Possible superstructure of 1053
>P89 DB08364 Tanimoto from 1053 = 0.617647
>147 DB00147 Tanimoto from 1053 = 0.617647
>DB02328 Tanimoto from 1053 = 0.612903
Possible superstructure of 1053
>DB03787 Tanimoto from 1053 = 0.608974
Possible superstructure of 1053

## Sheet: Targets to metabolites +SD
The following information enlists the drug targets corresponding to the similar drugs associated with each of the metabolite.
			METABOLITE	ID NUMBER	Line numbers
1_1 GallicAcid
			GallicAcid	1_1	4--44
O14939			CholicAcid	2	48-270
O31168			Ellagicacid	3	274-293
O67987			GuanylicAcid	4	297-894
P00438			Biocytin	5	898-909
P03372			Calcitetrol	6	913-921
P04054			Carbamoyl phosphate	7	925-929
P06276			L-Methionine	8	933-1005
P06993			Methylcobalamin	9	1009
P0ACQ4			4-Hydroxy-all-trans-retinyl_acetate	10	1013-1051
P14920			5-formiminotetrahydrofolate	11	1055-1079
P20586			5S,6S-epoxy-15S-hydroxy-7E,9E,11Z,13E-eicosatetraenoic acid	12	1083-1088
P22303			12-oxo-20-dihydroxy-leukotriene_B4	13	1092-1120
P23219			13'-carboxy-alpha-tocotrienol	14	1124-1160
P26602			Nicotinate_D-ribonucleoside	15	1164-1173
P30044			Noradrenaline_Sulfate	16	1177-1195
P31992			Prostaglandin_B1	17	1199-1216
P32890			Pyridoxamine_Phosphate	18	1220-1310
P35354
P36544
P40871
P46059
P49585
P51151
P51584
P52758
P68871
P69905
P80188
P96965
Q01234
Q04416
Q04828
Q13393
Q27743
Q51792
Q52546
Q5PXQ6
Q8TCT1
Q9L9D7
Q9NZK7
Q9Y5K3
2 CholicAcid
O00206
O00555
O15399
O43617
O60391
O60939
O67648
O75469
O75521
O75762
O75899
O76054
O91734
P00183
P00326
P00395
P00403
P00414
P00439
P00509
P00519
P00582
P00646
P00709
P00747
P00750
P00947
P01270
P01308
P01834
P01857
P01859
P02689
P02788
P02929
P03300
P03302
P03372
P04035
P04054
P04271
P04324
P04584
P04936
P04964
P06129
P06210
P06310
P06971
P07339
P07360
P07445
P08048
P08100
P08217
P08235
P08519
P09142
P09211
P09466
P09669
P09958
P0A8V6
P0A953
P0AAI5
P0AB80
P0ACB2
P0ADA1
P0AES2
P0DP23
P10176
P10275
P10515
P10606
P10632
P11413
P11766
P12497
P12915
P12995
P13000
P13073
P13702
P13716
P13900
P14061
P14555
P14679
P14854
P14867
P15085
P15151
P15954
P16860
P17584
P17612
P17900
P18548
P19793
P20674
P20823
P20932
P21404
P22055
P22073
P22188
P22830
P23008
P23141
P23434
P24310
P24311
P25553
P29813
P30542
P31213
P31224
P31644
P32947
P33517
P34903
P35243
P35498
P35499
P35914
P37231
P41235
P43080
P45954
P47869
P48169
P50897
P51161
P51649
P51857
P52895
P54289
P54965
P56220
P61925
P62330
P62508
P62942
P63098
P66010
P68871
P69905
P69908
P80188
P80404
P83812
P84077
P95468
P96965
P98155
P9WGT1
P9WH69
P9WK83
P9WNG3
P9WPF1
Q00975
Q01118
Q02218
Q02221
Q03181
Q03736
Q05586
Q06520
Q07699
Q07869
Q08209
Q12879
Q13224
Q14524
Q14541
Q14957
Q14994
Q15067
Q15120
Q15788
Q15858
Q16445
Q48255
Q51911
Q59334
Q66282
Q6ZZJ1
Q71LY2
Q72497
Q746L7
Q7KZA3
Q7Z2W7
Q7Z2Z2
Q82122
Q8GGK7
Q8IWT1
Q8NBQ5
Q8NER1
Q8NET8
Q8TCU5
Q8TDU6
Q8WX39
Q92731
Q92769
Q93TU6
Q96RI1
Q99250
Q9I194
Q9NY46
Q9NY47
Q9NY72
Q9NZD2
Q9NZK7
Q9UBS5
Q9UI33
Q9UJM8
Q9UKV0
Q9UNK4
Q9UQD0
Q9WY54
Q9X1H9
Q9Y5Y9
Q9Y6Y9
3 ellagicacid	3 ellagicacid
A0A0H2Z368	5 ellagicacid
O43570	6 ellagicacid
P00915	7 ellagicacid
P00918	8 ellagicacid
P05771	9 ellagicacid
P07451	10 ellagicacid
P17252	11 ellagicacid
P17612	12 ellagicacid
P21964	13 ellagicacid
P22748	14 ellagicacid
P23280	15 ellagicacid
P35218	16 ellagicacid
P43166	17 ellagicacid
P43405	18 ellagicacid
P46072	19 ellagicacid
P68400	20 ellagicacid
Q14534	21 ellagicacid
Q16790	22 ellagicacid
Q9ULX7	23 ellagicacid
Q9Y2D0	24 ellagicacid
4 GuanylicAcid	4 GuanylicAcid
A0A0H2UQB5	6 GuanylicAcid
O00142	7 GuanylicAcid
O00204	8 GuanylicAcid
O00408	9 GuanylicAcid
O00764	10 GuanylicAcid
O06644	11 GuanylicAcid
O07347	12 GuanylicAcid
O07732	13 GuanylicAcid
O14727	14 GuanylicAcid
O14792	15 GuanylicAcid
O14874	16 GuanylicAcid
O14983	17 GuanylicAcid
O15439	18 GuanylicAcid
O15923	19 GuanylicAcid
O25096	20 GuanylicAcid
O31616	21 GuanylicAcid
O32248	22 GuanylicAcid
O32393	23 GuanylicAcid
O33199	24 GuanylicAcid
O34002	25 GuanylicAcid
O43252	26 GuanylicAcid
O43681	27 GuanylicAcid
O43704	28 GuanylicAcid
O43741	29 GuanylicAcid
O52806	30 GuanylicAcid
O60218	31 GuanylicAcid
O60547	32 GuanylicAcid
O60706	33 GuanylicAcid
O75390	34 GuanylicAcid
O75874	35 GuanylicAcid
O76074	36 GuanylicAcid
O94766	37 GuanylicAcid
O95255	38 GuanylicAcid
O95342	39 GuanylicAcid
O95477	40 GuanylicAcid
O95622	41 GuanylicAcid
O95831	42 GuanylicAcid
P00325	43 GuanylicAcid
P00326	44 GuanylicAcid
P00338	45 GuanylicAcid
P00367	46 GuanylicAcid
P00374	47 GuanylicAcid
P00387	48 GuanylicAcid
P00390	49 GuanylicAcid
P00438	50 GuanylicAcid
P00469	51 GuanylicAcid
P00491	52 GuanylicAcid
P00492	53 GuanylicAcid
P00497	54 GuanylicAcid
P00519	55 GuanylicAcid
P00558	56 GuanylicAcid
P00568	57 GuanylicAcid
P00587	58 GuanylicAcid
P00644	59 GuanylicAcid
P00813	60 GuanylicAcid
P00914	61 GuanylicAcid
P00953	62 GuanylicAcid
P00966	63 GuanylicAcid
P01112	64 GuanylicAcid
P03007	65 GuanylicAcid
P03176	66 GuanylicAcid
P03198	67 GuanylicAcid
P03300	68 GuanylicAcid
P03371	69 GuanylicAcid
P03692	70 GuanylicAcid
P03960	71 GuanylicAcid
P04035	72 GuanylicAcid
P04036	73 GuanylicAcid
P04053	74 GuanylicAcid
P04183	75 GuanylicAcid
P04293	76 GuanylicAcid
P04406	77 GuanylicAcid
P04531	78 GuanylicAcid
P04547	79 GuanylicAcid
P04818	80 GuanylicAcid
P05327	81 GuanylicAcid
P05798	82 GuanylicAcid
P06149	83 GuanylicAcid
P06213	84 GuanylicAcid
P06239	85 GuanylicAcid
P06612	86 GuanylicAcid
P06632	87 GuanylicAcid
P06709	88 GuanylicAcid
P06710	89 GuanylicAcid
P06715	90 GuanylicAcid
P06730	91 GuanylicAcid
P06737	92 GuanylicAcid
P06746	93 GuanylicAcid
P06968	94 GuanylicAcid
P07024	95 GuanylicAcid
P07071	96 GuanylicAcid
P07097	97 GuanylicAcid
P07108	98 GuanylicAcid
P07464	99 GuanylicAcid
P07617	100 GuanylicAcid
P07771	101 GuanylicAcid
P07998	102 GuanylicAcid
P08069	103 GuanylicAcid
P08164	104 GuanylicAcid
P08183	105 GuanylicAcid
P08200	106 GuanylicAcid
P08243	107 GuanylicAcid
P08244	108 GuanylicAcid
P08373	109 GuanylicAcid
P08690	110 GuanylicAcid
P08773	111 GuanylicAcid
P09063	112 GuanylicAcid
P09147	113 GuanylicAcid
P09148	114 GuanylicAcid
P09250	115 GuanylicAcid
P09252	116 GuanylicAcid
P09373	117 GuanylicAcid
P09467	118 GuanylicAcid
P09546	119 GuanylicAcid
P09622	120 GuanylicAcid
P09788	121 GuanylicAcid
P09874	122 GuanylicAcid
P0A0Z8	123 GuanylicAcid
P0A2W7	124 GuanylicAcid
P0A3Y5	125 GuanylicAcid
P0A6C8	126 GuanylicAcid
P0A6F3	127 GuanylicAcid
P0A6H7	128 GuanylicAcid
P0A6I0	129 GuanylicAcid
P0A6I3	130 GuanylicAcid
P0A6I8	131 GuanylicAcid
P0A6I9	132 GuanylicAcid
P0A6R0	133 GuanylicAcid
P0A6T8	134 GuanylicAcid
P0A721	135 GuanylicAcid
P0A7D4	136 GuanylicAcid
P0A7G9	137 GuanylicAcid
P0A820	138 GuanylicAcid
P0A884	139 GuanylicAcid
P0A8V9	140 GuanylicAcid
P0A9J6	141 GuanylicAcid
P0A9M2	142 GuanylicAcid
P0A9M5	143 GuanylicAcid
P0A9P4	144 GuanylicAcid
P0A9S1	145 GuanylicAcid
P0AA43	146 GuanylicAcid
P0ABP8	147 GuanylicAcid
P0ABQ0	148 GuanylicAcid
P0ABQ4	149 GuanylicAcid
P0ACC7	150 GuanylicAcid
P0ACJ8	151 GuanylicAcid
P0AEJ4	152 GuanylicAcid
P0AEK2	153 GuanylicAcid
P0AES6	154 GuanylicAcid
P0AEZ1	155 GuanylicAcid
P0AG16	156 GuanylicAcid
P0AGE0	157 GuanylicAcid
P0C0F4	158 GuanylicAcid
P0C0H6	159 GuanylicAcid
P0C188	160 GuanylicAcid
P0C278	161 GuanylicAcid
P0CG22	162 GuanylicAcid
P0CK31	163 GuanylicAcid
P0DMS8	164 GuanylicAcid
P0DOY6	165 GuanylicAcid
P0DOY7	166 GuanylicAcid
P0DOY9	167 GuanylicAcid
P10114	168 GuanylicAcid
P10153	169 GuanylicAcid
P10398	170 GuanylicAcid
P10644	171 GuanylicAcid
P10802	172 GuanylicAcid
P10902	173 GuanylicAcid
P11124	174 GuanylicAcid
P11172	175 GuanylicAcid
P11217	176 GuanylicAcid
P11233	177 GuanylicAcid
P11309	178 GuanylicAcid
P11310	179 GuanylicAcid
P11411	180 GuanylicAcid
P11413	181 GuanylicAcid
P11488	182 GuanylicAcid
P11586	183 GuanylicAcid
P12235	184 GuanylicAcid
P12268	185 GuanylicAcid
P12676	186 GuanylicAcid
P12724	187 GuanylicAcid
P12931	188 GuanylicAcid
P13100	189 GuanylicAcid
P13551	190 GuanylicAcid
P13569	191 GuanylicAcid
P13639	192 GuanylicAcid
P13702	193 GuanylicAcid
P14061	194 GuanylicAcid
P14169	195 GuanylicAcid
P14193	196 GuanylicAcid
P14218	197 GuanylicAcid
P14550	198 GuanylicAcid
P14920	199 GuanylicAcid
P14941	200 GuanylicAcid
P15043	201 GuanylicAcid
P15121	202 GuanylicAcid
P15170	203 GuanylicAcid
P15291	204 GuanylicAcid
P15531	205 GuanylicAcid
P15559	206 GuanylicAcid
P15770	207 GuanylicAcid
P15925	208 GuanylicAcid
P16083	209 GuanylicAcid
P16088	210 GuanylicAcid
P16100	211 GuanylicAcid
P16118	212 GuanylicAcid
P16184	213 GuanylicAcid
P16219	214 GuanylicAcid
P16220	215 GuanylicAcid
P16304	216 GuanylicAcid
P16435	217 GuanylicAcid
P16442	218 GuanylicAcid
P16544	219 GuanylicAcid
P16640	220 GuanylicAcid
P17291	221 GuanylicAcid
P17600	222 GuanylicAcid
P18085	223 GuanylicAcid
P18843	224 GuanylicAcid
P18925	225 GuanylicAcid
P19367	226 GuanylicAcid
P19480	227 GuanylicAcid
P19711	228 GuanylicAcid
P19821	229 GuanylicAcid
P20083	230 GuanylicAcid
P20339	231 GuanylicAcid
P20586	232 GuanylicAcid
P20839	233 GuanylicAcid
P20964	234 GuanylicAcid
P21340	235 GuanylicAcid
P21397	236 GuanylicAcid
P21890	237 GuanylicAcid
P21980	238 GuanylicAcid
P22392	239 GuanylicAcid
P22570	240 GuanylicAcid
P22637	241 GuanylicAcid
P23181	242 GuanylicAcid
P23367	243 GuanylicAcid
P23381	244 GuanylicAcid
P23677	245 GuanylicAcid
P23837	246 GuanylicAcid
P23919	247 GuanylicAcid
P24232	248 GuanylicAcid
P24289	249 GuanylicAcid
P24425	250 GuanylicAcid
P25098	251 GuanylicAcid
P25971	252 GuanylicAcid
P26281	253 GuanylicAcid
P26393	254 GuanylicAcid
P26396	255 GuanylicAcid
P26397	256 GuanylicAcid
P26440	257 GuanylicAcid
P26662	258 GuanylicAcid
P26663	259 GuanylicAcid
P26841	260 GuanylicAcid
P27142	261 GuanylicAcid
P27338	262 GuanylicAcid
P27623	263 GuanylicAcid
P27828	264 GuanylicAcid
P28248	265 GuanylicAcid
P28593	266 GuanylicAcid
P28845	267 GuanylicAcid
P28861	268 GuanylicAcid
P29274	269 GuanylicAcid
P29275	270 GuanylicAcid
P29317	271 GuanylicAcid
P29323	272 GuanylicAcid
P29475	273 GuanylicAcid
P30043	274 GuanylicAcid
P30085	275 GuanylicAcid
P30542	276 GuanylicAcid
P31323	277 GuanylicAcid
P31572	278 GuanylicAcid
P31677	279 GuanylicAcid
P31749	280 GuanylicAcid
P31939	281 GuanylicAcid
P32055	282 GuanylicAcid
P32056	283 GuanylicAcid
P32173	284 GuanylicAcid
P33121	285 GuanylicAcid
P33221	286 GuanylicAcid
P33316	287 GuanylicAcid
P33527	288 GuanylicAcid
P34096	289 GuanylicAcid
P35270	290 GuanylicAcid
P35340	291 GuanylicAcid
P35626	292 GuanylicAcid
P36405	293 GuanylicAcid
P36419	294 GuanylicAcid
P36896	295 GuanylicAcid
P36959	296 GuanylicAcid
P37023	297 GuanylicAcid
P37062	298 GuanylicAcid
P37063	299 GuanylicAcid
P37093	300 GuanylicAcid
P37747	301 GuanylicAcid
P38038	302 GuanylicAcid
P38424	303 GuanylicAcid
P39135	304 GuanylicAcid
P39621	305 GuanylicAcid
P39662	306 GuanylicAcid
P40616	307 GuanylicAcid
P40859	308 GuanylicAcid
P40925	309 GuanylicAcid
P41007	310 GuanylicAcid
P41091	311 GuanylicAcid
P41231	312 GuanylicAcid
P42085	313 GuanylicAcid
P42216	314 GuanylicAcid
P42330	315 GuanylicAcid
P42336	316 GuanylicAcid
P42443	317 GuanylicAcid
P42593	318 GuanylicAcid
P42684	319 GuanylicAcid
P43099	320 GuanylicAcid
P43155	321 GuanylicAcid
P43876	322 GuanylicAcid
P43886	323 GuanylicAcid
P44490	324 GuanylicAcid
P44801	325 GuanylicAcid
P44886	326 GuanylicAcid
P45066	327 GuanylicAcid
P45510	328 GuanylicAcid
P45799	329 GuanylicAcid
P45844	330 GuanylicAcid
P46336	331 GuanylicAcid
P46859	332 GuanylicAcid
P46976	333 GuanylicAcid
P47989	334 GuanylicAcid
P48068	335 GuanylicAcid
P48163	336 GuanylicAcid
P48637	337 GuanylicAcid
P49368	338 GuanylicAcid
P49411	339 GuanylicAcid
P49773	340 GuanylicAcid
P49789	341 GuanylicAcid
P49841	342 GuanylicAcid
P49888	343 GuanylicAcid
P49902	344 GuanylicAcid
P50225	345 GuanylicAcid
P50870	346 GuanylicAcid
P51003	347 GuanylicAcid
P51149	348 GuanylicAcid
P51151	349 GuanylicAcid
P51570	350 GuanylicAcid
P52848	351 GuanylicAcid
P52895	352 GuanylicAcid
P53041	353 GuanylicAcid
P53355	354 GuanylicAcid
P53778	355 GuanylicAcid
P53779	356 GuanylicAcid
P54278	357 GuanylicAcid
P54455	358 GuanylicAcid
P54577	359 GuanylicAcid
P54819	360 GuanylicAcid
P55072	361 GuanylicAcid
P55263	362 GuanylicAcid
P55789	363 GuanylicAcid
P55792	364 GuanylicAcid
P55818	365 GuanylicAcid
P56194	366 GuanylicAcid
P56220	367 GuanylicAcid
P58558	368 GuanylicAcid
P59846	369 GuanylicAcid
P60339	370 GuanylicAcid
P60757	371 GuanylicAcid
P60906	372 GuanylicAcid
P60953	373 GuanylicAcid
P61432	374 GuanylicAcid
P61497	375 GuanylicAcid
P61586	376 GuanylicAcid
P61587	377 GuanylicAcid
P61888	378 GuanylicAcid
P61927	379 GuanylicAcid
P62219	380 GuanylicAcid
P62312	381 GuanylicAcid
P62330	382 GuanylicAcid
P62491	383 GuanylicAcid
P62619	384 GuanylicAcid
P62658	385 GuanylicAcid
P62660	386 GuanylicAcid
P62661	387 GuanylicAcid
P62662	388 GuanylicAcid
P62663	389 GuanylicAcid
P62669	390 GuanylicAcid
P62826	391 GuanylicAcid
P63000	392 GuanylicAcid
P63092	393 GuanylicAcid
P63096	394 GuanylicAcid
P67870	395 GuanylicAcid
P67910	396 GuanylicAcid
P68104	397 GuanylicAcid
P68133	398 GuanylicAcid
P68400	399 GuanylicAcid
P69441	400 GuanylicAcid
P69903	401 GuanylicAcid
P76187	402 GuanylicAcid
P77398	403 GuanylicAcid
P77967	404 GuanylicAcid
P78352	405 GuanylicAcid
P78362	406 GuanylicAcid
P80371	407 GuanylicAcid
P80372	408 GuanylicAcid
P80373	409 GuanylicAcid
P80374	410 GuanylicAcid
P80376	411 GuanylicAcid
P80377	412 GuanylicAcid
P80380	413 GuanylicAcid
P80874	414 GuanylicAcid
P83223	415 GuanylicAcid
P83844	416 GuanylicAcid
P84077	417 GuanylicAcid
P84139	418 GuanylicAcid
P94182	419 GuanylicAcid
P96618	420 GuanylicAcid
P9WHE9	421 GuanylicAcid
P9WHH7	422 GuanylicAcid
P9WI81	423 GuanylicAcid
P9WIL5	424 GuanylicAcid
P9WIQ1	425 GuanylicAcid
P9WIQ3	426 GuanylicAcid
P9WJJ7	427 GuanylicAcid
P9WJM7	428 GuanylicAcid
P9WK17	429 GuanylicAcid
P9WKE1	430 GuanylicAcid
P9WN95	431 GuanylicAcid
P9WNP5	432 GuanylicAcid
P9WNS5	433 GuanylicAcid
P9WQG9	434 GuanylicAcid
Q01698	435 GuanylicAcid
Q01782	436 GuanylicAcid
Q02169	437 GuanylicAcid
Q02880	438 GuanylicAcid
Q04230	439 GuanylicAcid
Q04416	440 GuanylicAcid
Q04771	441 GuanylicAcid
Q04828	442 GuanylicAcid
Q05599	443 GuanylicAcid
Q05603	444 GuanylicAcid
Q06319	445 GuanylicAcid
Q06520	446 GuanylicAcid
Q06609	447 GuanylicAcid
Q07343	448 GuanylicAcid
Q07912	449 GuanylicAcid
Q08188	450 GuanylicAcid
Q08257	451 GuanylicAcid
Q08462	452 GuanylicAcid
Q08499	453 GuanylicAcid
Q08698	454 GuanylicAcid
Q08828	455 GuanylicAcid
Q09428	456 GuanylicAcid
Q10588	457 GuanylicAcid
Q12756	458 GuanylicAcid
Q12882	459 GuanylicAcid
Q13131	460 GuanylicAcid
Q13423	461 GuanylicAcid
Q13564	462 GuanylicAcid
Q14376	463 GuanylicAcid
Q14914	464 GuanylicAcid
Q15067	465 GuanylicAcid
Q15382	466 GuanylicAcid
Q16671	467 GuanylicAcid
Q16698	468 GuanylicAcid
Q16774	469 GuanylicAcid
Q16795	470 GuanylicAcid
Q16877	471 GuanylicAcid
Q16881	472 GuanylicAcid
Q26000	473 GuanylicAcid
Q27796	474 GuanylicAcid
Q38087	475 GuanylicAcid
Q44532	476 GuanylicAcid
Q46893	477 GuanylicAcid
Q47764	478 GuanylicAcid
Q47PU3	479 GuanylicAcid
Q51225	480 GuanylicAcid
Q51366	481 GuanylicAcid
Q52437	482 GuanylicAcid
Q54089	483 GuanylicAcid
Q56148	484 GuanylicAcid
Q56310	485 GuanylicAcid
Q56694	486 GuanylicAcid
Q56839	487 GuanylicAcid
Q59560	488 GuanylicAcid
Q59931	489 GuanylicAcid
Q5KUI3	490 GuanylicAcid
Q5SHN3	491 GuanylicAcid
Q5SHN7	492 GuanylicAcid
Q5SHP2	493 GuanylicAcid
Q5SHQ5	494 GuanylicAcid
Q5SID9	495 GuanylicAcid
Q5SIH3	496 GuanylicAcid
Q5SJ76	497 GuanylicAcid
Q5SJH3	498 GuanylicAcid
Q5SKH7	499 GuanylicAcid
Q5SLP8	500 GuanylicAcid
Q5SLQ0	501 GuanylicAcid
Q6NXR0	502 GuanylicAcid
Q6UWP2	503 GuanylicAcid
Q70GK9	504 GuanylicAcid
Q72547	505 GuanylicAcid
Q72JJ3	506 GuanylicAcid
Q75UV1	507 GuanylicAcid
Q7BK04	508 GuanylicAcid
Q7SIB1	509 GuanylicAcid
Q7SID9	510 GuanylicAcid
Q7Z2Z2	511 GuanylicAcid
Q7Z406	512 GuanylicAcid
Q7Z4J2	513 GuanylicAcid
Q7Z4W1	514 GuanylicAcid
Q81EE4	515 GuanylicAcid
Q83JC4	516 GuanylicAcid
Q83LD8	517 GuanylicAcid
Q83P33	518 GuanylicAcid
Q84424	519 GuanylicAcid
Q84CU3	520 GuanylicAcid
Q86YB8	521 GuanylicAcid
Q888A4	522 GuanylicAcid
Q8I814	523 GuanylicAcid
Q8KN66	524 GuanylicAcid
Q8N142	525 GuanylicAcid
Q8RQP5	526 GuanylicAcid
Q8T8E9	527 GuanylicAcid
Q8ZKF6	528 GuanylicAcid
Q8ZKR2	529 GuanylicAcid
Q8ZPC0	530 GuanylicAcid
Q92506	531 GuanylicAcid
Q92830	532 GuanylicAcid
Q92831	533 GuanylicAcid
Q92887	534 GuanylicAcid
Q92930	535 GuanylicAcid
Q92947	536 GuanylicAcid
Q92993	537 GuanylicAcid
Q94655	538 GuanylicAcid
Q94M05	539 GuanylicAcid
Q96AZ6	540 GuanylicAcid
Q96C86	541 GuanylicAcid
Q96G91	542 GuanylicAcid
Q96KC2	543 GuanylicAcid
Q96MA6	544 GuanylicAcid
Q96Q40	545 GuanylicAcid
Q96QT4	546 GuanylicAcid
Q96RQ9	547 GuanylicAcid
Q96T66	548 GuanylicAcid
Q98GN8	549 GuanylicAcid
Q99661	550 GuanylicAcid
Q9A5I5	551 GuanylicAcid
Q9AGP8	552 GuanylicAcid
Q9BWD1	553 GuanylicAcid
Q9BZX2	554 GuanylicAcid
Q9F6D4	555 GuanylicAcid
Q9GPQ4	556 GuanylicAcid
Q9GV41	557 GuanylicAcid
Q9HAN9	558 GuanylicAcid
Q9HU22	559 GuanylicAcid
Q9HYX1	560 GuanylicAcid
Q9KEQ1	561 GuanylicAcid
Q9KIE5	562 GuanylicAcid
Q9LAG2	563 GuanylicAcid
Q9LAK3	564 GuanylicAcid
Q9LCX9	565 GuanylicAcid
Q9NR19	566 GuanylicAcid
Q9NTG7	567 GuanylicAcid
Q9NUB1	568 GuanylicAcid
Q9NWZ5	569 GuanylicAcid
Q9NXA8	570 GuanylicAcid
Q9P2W7	571 GuanylicAcid
Q9PM68	572 GuanylicAcid
Q9PPP5	573 GuanylicAcid
Q9QNF7	574 GuanylicAcid
Q9R381	575 GuanylicAcid
Q9RA47	576 GuanylicAcid
Q9RA63	577 GuanylicAcid
Q9RC23	578 GuanylicAcid
Q9U8D3	579 GuanylicAcid
Q9UBQ6	580 GuanylicAcid
Q9UBT6	581 GuanylicAcid
Q9UHQ9	582 GuanylicAcid
Q9UKU7	583 GuanylicAcid
Q9UL51	584 GuanylicAcid
Q9UM73	585 GuanylicAcid
Q9WYS2	586 GuanylicAcid
Q9WYT0	587 GuanylicAcid
Q9WZ57	588 GuanylicAcid
Q9WZI0	589 GuanylicAcid
Q9WZS7	590 GuanylicAcid
Q9X022	591 GuanylicAcid
Q9X0A2	592 GuanylicAcid
Q9X1B3	593 GuanylicAcid
Q9X1F8	594 GuanylicAcid
Q9X242	595 GuanylicAcid
Q9X278	596 GuanylicAcid
Q9XB61	597 GuanylicAcid
Q9Y478	598 GuanylicAcid
Q9Y4W6	599 GuanylicAcid
Q9Y663	600 GuanylicAcid
Q9Y689	601 GuanylicAcid
Q9Y6B6	602 GuanylicAcid
Q9Z4P0	603 GuanylicAcid
5 Biocytin
A0A0H3JRU9
C0H419
O00763
P05165
P05166
P11498
P22629
P50747
Q13085
Q96RQ3
Q9HCC0
Q9Y289
6 Calcitetrol
O15528
P02774
P11473
P19793
P31260
P74334
Q15648
Q15788
Q6A8X5
7 Carbamoyl phosphate
Q494W8, P36544 (22, 1143), P17787, P62258, Q15822, P32297, P43681, P30926, Q6P093, P08254, P24941
8 L-Methionine
A5HEI4
O34667
P00269
P00395
P00403
P00414
P00959
P01008
P03886
P03989
P04271
P05067
P06008
P06009
P06010
P07173
P07998
P08100
P09152
P09669
P0A6W9
P0A884
P0AE18
P0C1V1
P0CG48
P10176
P10606
P11349
P11350
P12488
P13073
P14854
P15954
P19909
P20339
P20674
P22364
P22629
P23882
P24310
P24311
P26789
P26790
P29377
P29422
P35089
P35094
P39300
P41020
P41021
P41022
P42321
P50579
P53611
P60327
P61769
P80561
Q02221
Q16740
Q44244
Q54331
Q5SII2
Q75WK2
Q79G13
Q92696
Q93088
Q93UV9
Q99707
Q9H2M3
Q9KQN0
Q9UBK8
Q9WYA5
Q9X112
9 Methylcobalamin
Q2RJ67
10 4-Hydroxy-all-trans-retinyl_acetate
O43174
O60760
O75911
O94788
O95237
P00352
P02753
P03372
P05090
P06401
P09455
P10276
P10745
P10826
P12271
P13631
P17936
P19793
P28702
P31025
P47895
P48443
P49788
P51843
P74334
Q15238
Q16654
Q6NUM9
Q6V0L0
Q8NBN7
Q8NFJ5
Q8TC12
Q92781
Q96NR8
Q9BTZ2
Q9HBH5
Q9NR63
Q9NY56
Q9NYR8
11 5-formiminotetrahydrofolate
O34453
O75891
O95954
P00439
P07101
P0A827
P0A884
P0ABQ4
P11586
P13995
P17752
P29474
P31939
P34896
P34897
P42898
P48728
P77398
Q53ET4
Q5KUI2
Q8I814
Q96DP5
Q99707
Q9AGP8
Q9WY54
12 5S,6S-epoxy-15S-hydroxy-7E,9E,11Z,13E-eicosatetraenoic acid
P11473
P37231
Q07869
Q15722
Q6A8X5
Q9NPC1
13 12-oxo-20-dihydroxy-leukotriene_B4
O43174
O60760
O94788
P00352
P02753
P10276
P10826
P13631
P17936
P19793
P28702
P31025
P37231
P48443
P49788
P51843
Q01581
Q07869
Q13133
Q15238
Q15596
Q15722
Q16654
Q6A8X5
Q6V0L0
Q8NFJ5
Q9NPC1
Q9NR63
Q9NY56
14 13'-carboxy-alpha-tocotrienol
O43497
O75311
O75469
O75762
O76054
O95180
P01375
P03372
P05771
P08908
P09917
P17252
P21554
P21796
P23415
P23743
P28223
P34972
P35372
P36544
P37231
P41143
P47775
P48167
P62714
P67775
Q14330
Q7Z2W7
Q8NER1
Q8NET8
Q92731
Q9HBA0
Q9P0X4
Q9UDX3
Q9UDX4
Q9Y2T6
Q9Y5S1
15 Nicotinate_D-ribonucleoside
O25096
P08164
P18843
P54455
P9WJJ7
Q05603
Q10588
Q837V6
Q96T66
Q9HAN9
16 Noradrenaline_Sulfate
O00459
P00439
P00441
P01375
P07550
P08588
P08913
P13945
P18089
P18825
P25100
P27986
P28482
P35348
P35368
P54219
Q05940
Q4ZHU6
Q92569
17 Prostaglandin_B1
P06401
P08235
P10275
P28702
P34995
P35408
P37231
P43115
P43116
Q01581
Q07869
Q13133
Q15596
Q15722
Q6A8X5
Q82IZ1
Q9NPC1
Q9Y5Y4
18 Pyridoxamine_Phosphate
O00764
O15269
O15270
O15382
O75600
O94903
O95470
O95954
P00505
P00509
P00935
P04181
P06737
P06986
P0A794
P0A827
P0AB80
P10724
P11216
P11217
P11926
P12995
P12998
P13196
P13254
P16932
P17174
P17735
P19113
P19938
P20132
P20711
P21549
P22256
P22557
P23378
P24298
P24630
P28305
P32929
P33447
P34896
P34897
P35520
P54687
P80404
P83786
P97084
Q16719
Q16773
Q2TU84
Q53ET4
Q56232
Q59FK2
Q59GM9
Q59HE2
Q5JAM2
Q5VZ30
Q6IBS8
Q6P996
Q6WRI0
Q6YP21
Q6ZQY3
Q8IUZ5
Q8IVA8
Q8IYQ7
Q8N5Z0
Q8TD30
Q8ZNF3
Q96A70
Q96EN8
Q96GA7
Q96GD0
Q96I15
Q96JQ3
Q99259
Q9BXA1
Q9BYV1
Q9GZT4
Q9HD40
Q9KM65
Q9NUV7
Q9NVS9
Q9UGI5
Q9UJX1
Q9X0D0
Q9X266
Q9Y600
Q9Y617
Q9Y697
Q9ZHG9

## Sheet: Protein lists
L1 (AC) Aorta Constricted		L2 (BA) Biologically Aged		L3 (cheminformatics Analysis)		L4 (common) intersecton of L1,L2,L3
Acaa2		17beta-HSD		A103R		Acadm
Acadl		A1m		Aaar		Acads
Acadm		Pzp		aac		Acss1
Acads		A2m		aac(6')-Ii		Acta1
Acadvl		A2m1		aacC1		Ak1
Vlcad		Abcb6		AADAT		Ak2
Acat1		Umat		ABAT		Akr1b1
Aco2		Abhd11		ABCA1		Ca2
Acot2		Abhd11l1		ABCB1		Calm1
Mte1		Abhd14b		ABCB11		Cox4i1
Acot4		Acaa2		ABCC1		Cox6b1
Acss1		Acad9		ABCC2		Crp
Acta1		Acadl		ABCC4		Dbi
Acta		Acadm		ABCC6		Dlat
Acta2		Acads		ABCC8		Eef2
Actsa		Acadvl		ABCC9		Eif2s3
Actvs		Vlcad		ABCG1		Fkbp1a
Actb		Acat1		abfD		Gapdh
Actbl2		Aco1		ABL1		Gc
Actc1		Ireb1		ABL2		Got1
Actc		Irebp		ABO		Got2
Actg1		Aco2		ACACA		Hba1
Actg		Acot1		ACACB		Hbb
Actg2		Cte1		ACAD8		Hint1
Acta3		Acot13		ACADM		Hprt1
Actsg		Acot2		ACADS		Ivd
Actn1		Mte1		ACADSB		Ldha
Actn2		Acot4		ACAT2		Mdh1
Actn3		Acot5		ACHE		Myh14
Ash		Acp1		ACOX1		Nme2
Ahsg		Acsf2		acpS		Nnt
Fetua		Acsl1		acrB		Ogdh
Ak1		Acs1		acs		Pgk1
Ak2		Acsl2		ACSL1		Prkar1a
Akr1b1		Facl2		ACSS1		Pygb
Akr1b4		Acsl5		ACSS2		Pygl
Aldr1		Acs5		ACTA1		Pygm
Akr1b8		Facl5		actIII		Slc25a4
Alb		Acss1		ACVR1		Sod1
Aldh1b1		Acta1		ACVR1B		Ywhae
Aldhx		Acta		ACVRL1
Aldh2		Acta2		ADA
Aldh4a1		Actsa		ADCY1
Aldoa		Actvs		ADCY2
Aldob		Actb		ADCY5
Aldoc		Actbl2		adh
Ankrd16		Actc1		ADH1B
Anxa5		Actc		ADH1C
Anx5		Actg1		ADH5
Aprt		Actg		adk
Arhgdia		Actn1		ADORA1
Arhgef11		Actn2		ADORA2A
Arl6		Actn3		ADORA2B
Atp5f1a		Actn4		ADORA3
Atp5a1		Acy1a		ADRA1A
Atp5f1b		Acy1		ADRA1B
Atp5b		Acyp1		ADRA1D
Atp5f1d		Acyp2		ADRA2A
Atp5d		Adcy1		ADRA2B
Atp5f1e		Adgrf5		ADRA2C
Atp5e		Gpr116		ADRB1
Atp5if1		Gprhep		ADRB2
Atpi		Adh1		ADRB3
Atpif1		Adprhl1		Adss
If1		Arh2		ADSSL1
Atp5me		Adssl1		AFG3L2
Atp5i		ADSS1		AGXT
Atp5mf		Agl		AGXT2
Atp5j2		Ahcy		ahpF
Atp5mg		Ahsg		AIFM1
Atp5l		Aifm1		AK1
Atp5pb		Aif		AK2
Atp5f		Pdcd8		AK8
Atp5f1		Ak1		AKR1A1
Atp5pd		Ak2		AKR1B1
Atp5h		Ak3		AKR1B10
Atp5jd		Ak3l1		AKR1C1
Atp5pf		Akl3l		AKR1C2
Atp5j		Ak4		AKR1C3
Atp5po		Akna		AKR1D1
Atp5o		Akr1a1		AKT1
Bag3		Akr1b1		ALAD
C3		Akr1b4		ALAS1
Ca2		Aldr1		ALAS2
Calm1		Akr1b10		aldA
Calm2		Akr1b8		aldH
Calm3		Akr1b7		ALDH1A1
Casq2		Akr1b14		ALDH1A2
Cavin1		Akr1c13		ALDH1A3
Ptrf		Akr1c12		ALDH1L1
Ccar2		Akr1c15		ALDH5A1
Ccdc85b		Akr1cl		ALK
Cdc42bpb		Akr1c18		ALOX5
Chchd3		Akr1c9		alr
Ckb		Akr7a2		AMHR2
Ckbb		Afar2		AMT
Ckm		Aiar		APAF1
Ckmm		Akr7a3		aphA
Ckmt2		Afar		APOD
Coq8a		Akr7a1		APP
Adck3		Alb		AR
Cabc1		Aldh1a1		ARAF
Coq9		Aldh		ARF1
Cox4i1		Aldh1b1		ARF4
Cox4		Aldhx		ARF6
Cox4a		Aldh2		argB
Cox5a		Aldh4a1		argG
Cox5b		Aldh5a1		ARL1
Cox6b1		Aldh7a1		ARL3
CR201_G0032370		Ald7a1		ARL5A
CR201_G0049741		Aldh9a1		ARL5B
Crp		Aldoa		arnA
Cryab		Aldoart2		arnB
Cs		Aldoal1		aroE
Csrp3		Aldoart1		aroQ
Ctsd		Aldob		arsA
Cycs		Aldoc		asd
Dbi		Ambp		ASNA1
Dbt		Itil		ASNS
Dcn		Anxa2		aspC
Ddx5		Anx2		aspS
Decr1		Anxa3		ASS1
Des		Anx3		assT
Dlat		Anxa5		ATIC
Dld		Anx5		ATP2A1
Dlst		Anxa6		atpH
Ech1		Aox1		AZIN2
Echdc2		Apoa1		B2M
Echs1		Apoa4		B3GAT1
Eci1		Apobec2		B3GAT3
Eef1a2		Apobec3		B4GALT1
Eef2		Apobec3b		BALF5
Efcc1		Apobec3f		BC_2038
Ehd2		Apoe		BCAT1
Eif2s3		Apoh		BCAT2
Eif4h		Aprt		BCHE
Eif5a		Arg1		BCKDK
Eif5a2		Arhgap29		benC
Endog		Arhgdia		bglA
Eno1		Arhgef11		bgt
Eno2		Arpc4		BH0798
Eno3		Arpc5l		BHMT
Etfa		Art3		BHMT2
Etfb		Aspg		bioA
Fabp3		Ass1		bioD1
Fabp4		Ass		bioF
ALBP		Atic		birA
Fam162a		Atp2a1		BLVRB
Fga		Atp2a2		bphA4
Fh		Atp2a3		BST1
Fhl2		Atp5f1a		btuB
Fkbp1a		Atp5a1		buk2
Gapdh		Atp5f1b		C8G
Gask1b		Atp5b		CA1
Gc		Atp5f1d		CA12
Gdi1		Atp5d		CA14
Gdi2		Atp5f1e		CA2
Glo1		Atp5e		CA3
Gm8797		Atp5if1		CA4
Got1		Atpi		CA5A
Got2		Atpif1		CA5B
Gpc1		Atp5me		CA6
Gpi		Atp5i		CA7
Gpx1		Atp5mf		CA9
Grpel1		Atp5j2		CACNA1A
Gstm2		Atp5mg		CACNA1B
Gstm3		Atp5l		CACNA1G
Gstz1		Atp5pb		CACNA1H
H1f0		Atp5f		CACNA1I
H2afv		Atp5f1		CACNA2D1
H2afz		Atp5pd		CACNA2D2
H3f3b		Atp5h		cag-alfa
Hadh		Atp5jd		caiB
Hadha		Atp5pf		CALM1
Hadhb		Atp5j		camA
Hba1		Atp5po		camC
Hba-a1		Atp5o		camK
Hba-a2		Baat		carA
Hba-a3		Bag3		cat
Hbb		Banf1		cbh
Hbb-b1		Baf		CBS
Hibadh		Bcrp1		cca
Hint1		L2bp1		CCT3
Hist1h1b		Bcat2		CDC42
Hist1h1c		Bcatm		c-des
Hist1h1t		Eca40		CDK15
Hist2h2ab		Bckdhb		ceaC
Hist2h2be		Bdh1		cefE
Hnrnpa2b1		Bdh		celA1
Hnrnpab		Bgn		CELA2A
Hp		Bhmt		celB
Hprt1		Bhmt2		CES1
Hpx		Blvrb		CFTR
Hsd17b10		Bok		cheA
Hadh2		Bsg		choA
Hsp90aa1		Bzw1		choB
Hsp86		Bzw2		chqB
Hspca		Bdm2		CHRNA7
Hsp90ab1		Hfb2		CHRNB2
Hsp84		C17h6orf52		CHRNA2
Hspcb		C1qbp		CHRNA3
Hspa1a		Gc1qbp		CHRNA4
Hsp70-1		C3		CHRNB4
Hspa1		C4b		AADACL2
Hspa1b		C4-2		MMP3
Hspa1l		C4a		CDK2
Hspa2		C9		cit
Hst70		Ca1		clcA
Hspa5		Car1		clpB
Grp78		Ca2		CLPP
Hspa8		Ca3		cmk
Hsc70		Cabp5		CMPK1
Hsc73		Cadps		CNR1
Hspa9		Caps		CNR2
Hspb2		Caps1		coaA
Hspb6		Calm1		coaBC
Hspd1		Calm		coaD
Hsp60		Cam		coaE
Hspe1		Cam1		cobD
CPN10		CaMI		cobT
Idh2		Calm2		cobU
Idh3a		Cam2		cocE
Ivd		Camb		COMT
Kbtbd11		CaMII		COX4I1
Kng2		Calm3		COX6A2
Kng1		Cam3		COX6B1
Kng2l1		Camc		COX6C
Krt7		CaMIII		COX7A1
Krt2-7		Calr		COX7B
Krt8		Cap1		COX7C
Krt2-8		Cap		COX8A
Ldb3		Mch1		CPA1
Ldha		Capn6		cpo
Ldh-1		Capa6		cqsA
Ldh1		Capza2		CRAT
Ldhb		Capzb		CREB1
Ldh-2		Cappb1		crp
Ldh2		Carhsp1		cry
Lgals1		Casp8ap2		CRYZ
Lmnb1		Casq2		CSAD
LOC100912599		Cat		CSNK2A1
LOC111146420		Cas1		CSNK2B
LOC297568		Cav1		cst-II
Mug1		Cav		ctaC
LOC298795		Cav2		ctaD
LOC303448		Cftr		CTH
LOC689064		Cavin1		cumD
Glna2		Ptrf		cyaB2
Glna3		Cavin2		cyaC
Lrrc45		Sdpr		CYB5R1
Lum		Cavin4		CYB5R3
Lcn		Murc		CYP26A1
Ldc		Cbr1		CYP26B1
Macrod1		Cbr		CYP26C1
Lrp16		Cbr3		CYP27B1
Mb		Ccdc173		CYP2C8
Glng		Ccdc28a		cysE
Mcm6		Ccdc88c		cysJ
Mdh1		Cct6a		DAO
Mdh		Cd36		dapB
Mdh2		Cdc42bpb		dapD
Mor1		Cdh13		DAPK1
Mif		Cep135		dat
Mpst		Ces1c		DBI
Mrps36		Es2		dcd
Mtco2		Cfap36		DCPS
Mt-co2		Ccdc104		DCXR
CO2		Cfh		DDC
COII		Cfl1		ddh
COX2		Cfl2		deoD
COXII		Chchd3		der
mt-Co3		Cisd1		dgdA
mt-Nd4l		CK820_G0011945		DGKA
A1i3		CK820_G0039529		dhaK
Mybpc3		Ckb		dhbE
Myh10		Ckbb		DHFR
Myh14		Ckm		DHRS11
Myh3		Ckmm		DHRS3
Myh4		Ckmt1		DHRS4
Myh7		Ckmt1b		DHRS4L1
Myh7b		Ckmt2		DKFZp686P18130
Myl2		Clic4		dkgA
Myl3		Clmn		DLAT
Myl4		Clmp		DLG4
Myl6		Acam		dmg
Myom2		Asam		Dmch
Myoz2		Cltc		dnaQ
Ndufa10		Cnpy2		dnaX
Ndufa2		Comt		DNTT
Ndufa6		Coq3		DPYD
Ndufc2		Coq5		DTYMK
Ndufs1		Coq6		dut
Ndufs3		Coq8a		ECI2
Ndufs4		Adck3		eci3
Ndufs6		Cabc1		EEF1A1
Ip13		Coq9		EEF2
Ndufv1		Cox4i1		EFL1
Ndufv2		Cox4		EIF2S3
Ndufv3		Cox4a		EIF4E
Nebl		Cox5a		eltB
Nefm		Cox5b		engB
Nef3		Cox6a2		env
Nfm		Cox6b1		envZ
Nenf		Cox6c2		EPHA2
Scirp10		Cox6c		EPHB2
Nfs1		Cox7a2		epsE
Nipsnap2		Cox7a2l2		ERO1B
Gbas		Cox7a3		ESR1
Nit2		Cox7al		ESR2
Nme1		Cp		ESRRG
Nme2		Cps1		EXTL2
Nnt		Cpt1b		fabB
Nup85		CPTI		fabF
Pcnt1		Cpt2		fabG
Ogdh		Cpt-2		fabG3
Ogdhl		CR201_G0032370		fabH
Opn4		CR201_G0039317		FABP6
Oxct1		CR201_G0049741		fadH
Oxct		Crip2		fadR
Scot		Crp2		FBP1
Park7		Crmp1		fcbC
Cap1		Dpysl1		fccA
Pdha1		Crp		fcl
Pdhb		Ptx1		FDXR
Pdia3		Cryab		FECH
Erp60		Crym		ffh
Grp58		Cs		FHIT
Pdia5		Csnk2a1		fhuA
Pebp1		Csrp3		fkbI
Pbp		Clp		FKBP1A
Pebp		Mlp		flA
Pex11a		Ctbp1		fmt
Pex11		Cth		folA
Pfn1		Ctnna1		folE
Pgam2		Catna1		folK
Pgk1		Ctrb1		fpgS
Pgk-1		Ctrb		fpr
Pgk2		Ctsd		fprA
Pgls		Cyc1		frc
Pgm1		Cycs		FTCD
Phex		Cyp2e1		ftsZ
Pklr		Cyp2e		fucO
Pkm		Cyp2e-1		FURIN
Pkm2		Dbi		fusA
Pykm		Dbt		G6PD
Pln		Ddah1		GABBR1
Pmpcb		Ddah		GABBR2
Mppb		Ddah2		GABRA1
Ppia		Decr1		GABRA2
Ppif		Decr		GABRA3
Prdx1		Des		GABRA4
Tdpx2		Dhrs4		GABRA5
Prdx2		Dhx9		GABRA6
Tdpx1		Diablo		gabT
Prdx3		Dlat		GAD1
Prdx4		Dld		GAD2
Prdx5		Dlst		GAD65
Prdx6		Dpysl2		gadA
Aipla2		Dpysl3		GADL1
Aop2		Crmp4		gag
Tsa		Dstn		gag-pol
Prkar1a		Dynll1		galE
Prph		Dncl1		GALK1
Psap		Dnclc1		galT
Pygb		Pin		GAPDH
Pygl		Dynll2		gapN
Lgp		Dlc2		GC
Pygm		Eapp		GCAT
Rffl		Ech1		GCDH
Rgs18		Echdc2		GCSH
Riox1		Echs1		gcvT
Mapjd		Eci1		GFER
No66		Eci2		GIG18
Rplp1		Peci		glcB
S100a1		Eci3		GLDC
Sdha		Eef1a1		glf
Sdhb		Eef1a		glmU
Sdh1		Eef1a2		glpK
Selenbp1		Eef1b2		GLRA1
Sbp		Eef1g		GLRA3
Serpina1		Eef2		GLRB
Sh3bgrl3		Efna3		GLT6D1
Slc25a3		Epl3		gltA
Slc25a4		Eplg3		GLTP
Ant1		Lerk3		GLUD1
Slc25a5		Ehd1		glyA
Ant2		Ehd2		GM2A
Smpx		Ehd3		gmd
Srmx		Ehd4		GMDS
Sod1		Eif2s3		gmm
Sod2		Eif2g		GMPR
Soga1		Eif2s3x		GNAI1
St13		Eif4a1		GNAS
Fam10a1		EIF4A2		GNAT1
Hip		Eif4a3		gntK
Stip1		Ddx48		gor
Hop		Eif4enif1		GOT1
Sucla2		Eif4h		GOT2
Suclg1		Wbscr1		GPBAR1
Suclg2		Eif5a		GPR12
Tagln2		Eif5a2		GPR18
Tbk1		Endog		GPR55
Tf		Eno1		GPRC5A
Timm13		Eno-1		gpt
Tim13a		Eno2		GPT2
Timm13a		Eno-2		GR2
Timm8a		Eno3		GRIN1
Ddp1		Eno-3		GRIN2A
Tim8a		Enpep		GRIN2B
Timm8a2		Ephb1		GRIN2C
Tmtc3		Elk		GRIN2D
Tnnc1		Epth2		GRIN3A
Tnni3		Erp29		GRIN3B
Tnnt1		Esd		GRK2
Fang2		Etfa		GRK3
Tpi1		Etfb		gshA
Tpm2		Etfdh		GSK3B
Tpm3		Exoc1		GSPT1
Tpm4		Sec3l1		GSR
Trap1		Ezr		GSS
Hsp75		Vil2		GSTP1
Trim72		F2		guaB
Mg53		Fabp1		GUCA1A
Tst		Fabp2		gudD
Tuba3a		Fabpi		GUK1
Tuba3b		Fabp3		GYG1
Tuba4a		Fabp4		gyrB
Tubb4a		ALBP		HAO1
Tubb4		Fabp5		hasB
TUBB4B		Fah		HBA1
TUBB2C		Fahd1		HBA2
Txn		Fahd2		HBB
Txn1		Fahd2a		HCN2
UBB		Fer1l4		HDAC2
Uqcrb		Fermt2		HDAC9
Uqcrc1		Fermt3		HDC
Uqcrc2		Fga		hemB
Uqcrfs1		Fgfr1op2		hemL
Uqcrh		Fgg		HGPRTase
Vcl		Fh		HI_0827
Vcp		Fh1		HINT1
Vim		Fhl1		hisC
Wwp2		Fhl2		hisG
Ywhab		Dral		hisS
Ywhae		Slim3		HK1
Ywhag		Fkbp1a		HLA-B
Ywhah		Fkbp1		HLCS
Ywhaz		Fkbp3		hld
Msfs1		Gabbr1		hldD
Znfx1		Rps15-ps		HMGCL
		RT1-M3		HMGCR
		RT1-M3-2		HMGCS1
		RT1-M6-1		hmp
		Ubd		HNF1A
		Zfp57		HNF4A
		Znrd1		HNF4G
		Gale		HOXA10
		Gapdh		HPGDS
		Gapd		HPRT1
		Gba3		hpt
		Gc		HRAS
		Gcc2		HS3ST1
		Gcc185		HS3ST3A1
		Gcsh		HSD11B1
		Gda		HSD17B1
		Gdi1		HSD17B11
		Gdi2		HSD17B8
		Gdi3		hslU
		Gfap		HTR1A
		Glo1		HTR2A
		Glod4		icd
		Glud1		IDH1
		Glud		ifcA
		Gm8797		IGF1R
		Gmpr		IGFBP3
		Gmpr1		IGHG1
		Gna13		IGHG2
		Got1		IGKC
		Got2		IGKV2-30
		Maat		IGSF10
		Gpc1		IL4I1
		Gpd1		ilvE
		Gpd1l		IMPDH1
		Gpi		IMPDH2
		Gpr153		INS
		Gpx1		INSR
		Gpx3		iolS
		Gripap1		IRGC
		Grasp1		ISG20
		Grpel1		ispD
		Grepel1		ispDF
		Gsn		ispE
		Gsta1		ispF
		Gsta2		ITPKA
		Gsta3		IVD
		Gstyc1		KAT2A
		Gsta4		KAT2B
		Gsta5		KAT5
		Gstyc2		katA
		Gsta6		kdpB
		Gstk1		kdsB
		Gstm1		KIF1A
		Gstm2		KIF2C
		Gstm3		kpsU
		Gstm3l		ksi
		Gstm4		KYAT1
		GstYb4		KYAT3
		Gstm5		KYNU
		Gstm6		L1
		Gstm6l		lacA
		Gsto1		LALBA
		Gstp1		LCK
		Gstt2		LCN1
		Gstz1		LCN2
		Gyg1		LCN9
		Gyg		LDHA
		Gys1		licC
		H2afx		ligA
		H3f3b		LIP3
		H3f3a		lipB
		H3f3c		lipJ
		Hadh		LPA
		Had		lpd
		Hadhsc		lpdA
		Schad		lpdV
		Hadha		lpxC
		Hadhb		LRAT
		Hba1		LSM6
		Hba-a1		LTB4R
		Glnc3		LTB4R2
		Hba-a2		LTF
		Hba-a3		luxF
		Glnc2		luxS
		Hba2		LY96
		Glnc1		m-6
		GloA		maf
		Hbb		malT
		Hbb-b1		MAOA
		Hck		MAOB
		Hfm1		map
		Hibadh		MAPK1
		Hibch		MAPK10
		Hint1		MAPK12
		Hint		mauC
		Pkci1		MCCC1
		Hint2		MCCC2
		Hist1h1a		mdeA
		Hist1h1c		MDH1
		Hist1h1t		mdlB
		H1ft		ME1
		H1t		MED1
		Hist2h2ab		menB
		Hk1		METAP2
		Hk2		metB
		Hk3		metE
		Hmgcl		metF
		Hmgcll1		metG
		Hnrnpa2b1		metK
		Hnrnp		mll3241
		Hnrpa2b1		mobA
		Hnrnpab		MOCOS
		Cbfa		Moth_1208
		Hnrpab		mrsD
		HNRNPK		mshD
		Hnrpk		MT1739
		Hp		MT-CO1
		Hpd		mtdA
		Hprt1		MTFMT
		Hprt		MTHFD1
		Hpx		MTHFD2
		Hrc		MTHFR
		Hrg		MT-ND1
		Hrg1		MTR
		Hsd17b10		MTRR
		Erab		murB
		Hadh2		murC
		Hsd17b4		murE
		Edh17b4		mutL
		Hsdl2		mvaA
		Hsp90aa1		MYH14
		Hsp86		nadB
		Hspca		nadC
		Hsp90ab1		nadD
		Hsp84		nadE
		Hspcb		NAE1
		Hsp90b1		narG
		Grp94		narH
		Tra1		narI
		Hspa1a		NCOA1
		Hsp70-1		NCOA2
		Hspa1		NDST1
		Hspa1b		NDUFA9
		Hsp70-2		ndx1
		Hspa2		ndx4
		Hspa1l		nef
		Hsp70-3		neuA
		Hst70		NFS1
		Hspa5		nfsB
		Grp78		NME1
		Hspa8		NME2
		Hspa9		NMNAT1
		Hspb2		NMNAT3
		Hspb6		NNT
		Hspb7		nos
		Hspb8		NOS1
		Cryac		NOS3
		Hsp22		NPPB
		Hspd1		npr
		Hsp60		NQO1
		Hspe1		NQO2
		CPN10		NR0B1
		Ice1		NR1H3
		Idh1		NR1H4
		Idh2		NR1I2
		Idh3a		NR1I3
		Idh3g		NR3C2
		Ifi27		nrdB
		Ifi27l		nrdD
		Ifi27l1		nrdE
		isg12(a)		NT5C2
		Ift172		nuc
		Slb		nudE
		Ikbip		nudF
		Ikip		OAT
		Immt		obg
		Mic60		OBP2A
		Impdh1		ODC1
		IMPDH		odcI
		Inpp5k		OGDH
		Irak4		OPRD1
		Itih4		OPRM1
		Ivd		ORF28
		Jup		otsA
		Kb15		oxyR
		Kif15		P2
		Klp2		P2RY11
		Klf7		P2RY2
		Kng1		PA3270
		Kng		pab
		Kng2		pabC
		Kng2l1		PAEP
		Krt1		PAH
		Kb1		paiA
		Krt5		pamO
		Krt2-5		panC
		Krt7		PAPOLA
		Krt2-7		PAPS
		Krt75		PAPSS1
		Kb18		parE
		Krt76		PARP1
		Kb9		PC
		Krt8		pcap
		Krt2-8		PCCA
		Krt84		PCCB
		Kb24		pchF
		Krt85		PCYT1A
		Kb25		PCYT1B
		Kyat3		PDE2A
		Ccbl2		PDE4
		Kat3		PDE4B
		Lap3		PDE4D
		Lcp1		PDE5A
		Ldb3		PDK3
		Ldha		PDK4
		Ldh-1		PDXDC1
		Ldh1		pdxJ
		Ldhal6b		PDXK
		Ldhl		PDXP
		Ldhb		petH
		Ldh-2		PFKFB1
		Ldh2		PFKFB4
		Ldhd		pflB
		Letm1		PGK1
		Lgals1		PGR
		Lmnb1		phaA
		Lmo2		pheA2
		LOC100910067		phoQ
		LOC100912599		PHOSPHO1
		LOC679739		phr
		LOC101341169		phrB
		LOC101348589		PHYKPL
		LOC101352730		phzF
		LOC102553715		PIK3CA
		Mfap4		PIK3R1
		LOC102556347		PIK3R2
		LOC111146420		PIK3R3
		LOC111153533		PIM1
		LOC111157896		PKIA
		LOC291863		pknB
		LOC297568		pks18
		Mug1		PLA2G1B
		LOC298795		PLA2G2A
		LOC299282		PLA2G2D
		Spin2a		PLA2G2E
		LOC361646		PLAT
		LOC500350		PLD1
		LOC684270		PLD2
		LOC684509		pleD
		LOC688925		PLG
		LOC689064		PLPBP
		Glna2		PMP2
		Glna3		PMS2
		Lonp1		PNP
		Lon		PNPO
		Prss15		pntB
		Lrpprc		pobA
		Lrp157		pol
		Lum		polA
		Lcn		POLB
		Ldc		POLK
		Macrod1		POR
		Lrp16		pox5
		Mad1l1		PPA1039
		Maf1		PPARA
		Man2b1		PPARD
		Maoa		PPARG
		Map4		ppcA
		Mavs		PPP2CA
		Ips1		PPP2CB
		Mb		PPP3CA
		Glng		PPP3R1
		Mccc1		PPP5C
		Mcca		PPT1
		Mccc2		pptA
		Mcee		PRKAA1
		Mcpt1		PRKAB1
		Mcts1		PRKAB2
		Mdh1		PRKACA
		Mdh		PRKAR1A
		Mdh2		PRKAR2B
		Mor1		PRKCA
		Meioc		PRKCB
		Mettl26		PROF
		Mif		prs
		Mis18bp1		PSAT1
		Mpi		PSG5
		Mpst		PSPTO_1126
		Mrpl22		PTGDR2
		Mrps36		PTGER1
		Msn		PTGER2
		Mtco2		PTGER3
		Mt-co2		PTGER4
		CO2		PTGR1
		COII		PTGS1
		COX2		PTGS2
		COXII		PTH
		mt-Co3		ptlH
		mt-Nd4l		PTR1
		Mtnd5		ptr2
		Mt-nd5		pufC
		NADH5		pufL
		ND5		pufM
		A1i3		puhA
		Mug2		purA
		Mybbp1a		purF
		Mybpc3		purT
		Myh10		putA
		Myh11		pvdQ
		Myh14		PVR
		Myh3		pycA
		Myh4		PYGB
		Myh7		PYGL
		Myh7b		PYGM
		Myl12b		pyrF
		Mrlc2		pyrR
		Mrlcb		RAB11A
		Mylc2b		RAB5A
		Myl2		rab6
		Mlc2		RAB7A
		Myl3		RAB8B
		Mlc1v		RAB9A
		Myl4		RABGGTA
		Myl6		RABGGTB
		Myl7		RAC1
		Myom2		RAD51
		Myom3		RALA
		Myoz2		RAN
		Nampt		RAP2A
		Pbef1		RARA
		Naxe		RARB
		Aibp		RARG
		Apoa1bp		RARRES1
		Ndrg2		RBP1
		Ndufa10		RBP3
		Ndufa10l1		RBP4
		Ndufa11		rbsK
		Ndufa12		RCVRN
		Ndufa13		RDH11
		Ndufa2		RDH12
		Ndufa4		RDH13
		Ndufa5		RDH14
		Ndufa6		RDH5
		Ndufa7		RDH8
		Ndufa7l		recA
		Ndufa8		recQ
		Ndufab1		relA
		Ndufb10		repA
		Ndufb11		RETSAT
		Ndufb3		rfbE
		Ndufb4		rfbF
		Ndufb5		rfbG
		Ndufb7		rffH
		Ndufb8		RHEB
		Ndufb9		RHO
		Ndufc2		RHOA
		Ndufs1		ribH
		Ndufs2		RIDA
		Ndufs3		rimL
		Ndufs4		RLBP1
		Ndufs5		rmlA
		Ndufs6		rnaSA
		Ndufs7		RNASE1
		Ndufs8		RNASE2
		Ndufv1		RNASE3
		Ndufv2		RNASE4
		Ndufv3		RND3
		Ndufv3l		RPL37
		Ndufv3-ps1		rpsB
		Nebl		rpsC
		Nefl		rpsD
		Nf68		rpsE
		Nfl		rpsF
		Nefm		rpsG
		Nef3		rpsH
		Nfm		rpsI
		Nek6		rpsJ
		Nipsnap2		rpsK
		Gbas		rpsL
		Nipsnap3a		rpsM
		Nit1		rpsO
		Nit2		rpsP
		Nme2		rpsQ
		Nnt		rpsR
		Npepps		rpsS
		Nphp3		rpsT
		Npm1		rpsU
		Nppa		rpsZ
		Nrsn2		rsgA
		Nucb1		rsmF
		Nuc		rsuA
		Nudt2		rub
		Nutf2		RXRA
		Ntf2		RXRB
		Oas1b		RXRG
		Oat		S100B
		Ogdh		S100G
		Ogdhl		SAR1B
		Ola1		SCLY
		Otof		SCN10A
		Fer1l2		SCN11A
		Oxct1		SCN1A
		Oxct		SCN1B
		Scot		SCN2A
		Pafah1b2		SCN2B
		Pafahb		SCN3A
		Park7		SCN3B
		Pate2		SCN4A
		Pcbp2		SCN4B
		Pcca		SCN5A
		Pccb		SCN7A
		Pcdha13		SCN8A
		Pcdha4		SCN9A
		Pcdhac2		SDS
		Pcdhb22		SDSL
		Pcmt1		SEC14L2
		Pcyt2		SEC14L3
		Pde12		SEC14L4
		Pdha1		SEPSECS
		Pdhb		SERPINC1
		Pdhx		sfp
		LOC311254		SGPL1
		Pdia3		SGR_5809
		Erp60		SHMT1
		Grp58		SHMT2
		Pdia6		SIRT3
		Cabp1		SIRT5
		Txndc7		SLC15A1
		Pdk1		SLC18A1
		Pdk2		SLC18A2
		Pdk4		SLC25A4
		Pdlim1		SLC5A6
		Clim1		sll1541
		Clp36		SO_0970
		Pdp1		SOD1
		Ppm2c		soxA
		Pds5b		spg
		Pebp1		SPR
		Pbp		spsA
		Pebp		SPTLC1
		Pfkl		SPTLC2
		Pfk-l		SPTLC3
		Pfkm		SQLE
		Pfk-m		SRC
		Pfkp		SRD5A2
		Pfkc		SRPK2
		Pfk-C		SRR
		Pfn1		ssb
		Pgam2		STM4066
		Pgk1		SULT1A1
		Pgk-1		SULT1B1
		Pgk2		SULT1E1
		Pgls		SULT2A1
		Pgm1		SULT2B1
		Phb		SVEN_4064
		Phb2		SYK
		Bcap37		SYN1
		Phpt1		tagD
		Pklr		TAT
		Pkm		Tcdut
		Pkm2		tcp14
		Pykm		tdk
		Plcb1		tesA
		Plekhh1		TGM2
		Plg		TGM3
		Pln		TH
		Pmpcb		thiO
		Mppb		THNSL1
		Pnp		thyA
		Pou4f3		thyX
		Ppa1		TK
		Pyp		TK1
		Sar1a		TK2
		Ppia		TLH6
		Ppib		TLR4
		Ppif		TM_0268
		Ppl		TM_0441
		Ppp1cc		TM_0588
		Ppp1r12a		TM_0820
		Mbs		TM_0920
		Mypt1		TM_1009
		Ppp1r1c		TM_1468
		Ppp2ca		TM_1744
		Ppp2cb		tmk
		Ppp2r1a		TNF
		Ppp2r1b		TNK2
		Prdx1		tonB
		Tdpx2		TOP2B
		Prdx2		topA
		Tdpx1		TPH1
		Prdx3		TPR
		Prdx4		TRAPPC3
		Prdx5		TRPA1
		Prdx6		TRPM7
		Aipla2		TRPM8
		Aop2		trpS
		Tsa		TRPV1
		Prelp		TRPV2
		Prkar1a		TRPV3
		Prph		TRPV4
		Psap		trwB
		Psma7		trxB
		Psmb1		TT_C0779
		Psmd4		TT_P0036
		Psme1		TTHA0666
		Ptges2		TTHA1435
		Ptges3		tuf
		Tebp		tufA
		Ptges3l1		tufB
		Ptgr1		TUFM
		Dig1		TXNRD1
		Ltb4dh		TYMS
		Ptgr2		TYR
		Zadh1		tyrB
		Ptk2		UBC
		Fak		ubiC
		Fak1		UCK2
		Pygb		UCKL1
		Pygl		UL30
		Lgp		ulaG
		Pygm		UMPS
		Pyurf		upp
		Pigy		ureA
		Prey		ureB
		Qdpr		ureC
		Dhpr		ushA
		Rab10		vatD
		Rab13		VC_1968
		Rab1A		VDAC1
		Rab1		VDR
		Rab31		VLDLR
		Rab37		WARS
		Rab8b		wecB
		Rack1		XDH
		Gnb2l1		xecC
		Rad23a		xpt
		Rad23b		xynY
		Rad50		YARS
		Ran		ydhF
		Rap2a		yhdN
		Rdx		ymgc
		RGD1306195		yngHB
		RGD1562871		yvbK
		Rgn		YWHAE
		Smp30		ZFY
		Rgs14		zwf
		Rlc-a		A103R
		Rnf208		A0012s
		Rnh1		A003ds
		Rnh		YWHAE
		Rp1		ZFY
		Rpl12		zwf
		Rpl23		A103R
		Rplp0		A0012s
		Arbp		A003ds
		Rplp1
		Rplp2
		Rp2
		Rps18
		Rps6kc1
		Rpsa
		Lamr1
		Rsu1
		Rtn4ip1
		S100a10
		S100a6
		Cacy
		Sar1b
		Scp2
		Sdha
		Sdhb
		Sdh1
		Sec22b
		Selenbp1
		Serpina1
		Serpina3c
		Serpina3k
		Serpina3n
		Serpinc1
		Serpinh1
		Cbp1
		Hsp47
		Sfn
		Shroom4
		Skp1
		Slc25a11
		Slc20a4
		Slc25a3
		Slc25a4
		Ant1
		Slc25a5
		Ant2
		Smarca5
		Smpx
		Smyd4
		Sod1
		Sod2
		Sorbs2
		Argbp2
		Sord
		Spr
		Srsf1
		St13
		Stip1
		Sucla2
		Suclg1
		Suclg2
		Suox
		Synm
		Tagln
		Sm22
		Tagln2
		Tcap
		Tekt3
		Tf
		Tgm2
		Timm13
		Tim13a
		Timm13a
		Timm8a
		Ddp1
		Tim8a
		Timm8a2
		Timm9
		Tim9
		Tim9a
		Timm9a
		Tjp1
		Tmod1
		Tmod2
		Ntmod
		Tmod3
		Tmtc3
		Tnk2
		Ack1
		Tnnc1
		Tnni3
		Ctni
		Tnnt1
		Fang2
		Tns1
		Top2a
		Tpi1
		Tpm1
		Tpm2
		Tpm3
		Tpm-5
		Tpm5
		Tpm4
		Tppp
		Tpt1
		Trt
		Trap1
		Hsp75
		Trim72
		Mg53
		Tshz3
		Zfp537
		Tst
		Tuba1a
		Tuba1
		Tuba1c
		Tuba6
		Tuba4a
		Tuba4
		Tuba8
		Tubal3
		Tubb2a
		Tubb2b
		Tubb3
		Tubb4a
		Tubb4b
		TUBB2C
		Tubb5
		Tubb6
		Tufm
		Txn
		Txn1
		Txndc17
		Txnrd2
		Trxr2
		Uba1
		Ube1
		Uba52
		Ubcep2
		UBB
		Ube2d3
		Ube2n
		Ung
		UNG1
		Uqcr10
		Uqcrb
		Uqcrc1
		Uqcrc2
		Uqcrfs1
		Uqcrh
		Uqcrq
		Vat1
		Vcl
		Vcp
		Vdac1
		Vdac2
		Vdac3
		Vim
		Vom2r42
		Vps54
		Vps54l
		Wdr1
		Wdr73
		Ywhae
		Ywhag
		Ywhah
		Ywhaq
		Ywhaz
		Msfs1
		Zbtb38
		Znfx1

## Sheet: Network for L4 - N
Nodes = 38
Edges = 121
2 of 40 nodes isolated
HBB	HBA1
DLAT	OGDH
PGK1	GAPDH
COX4I1	COX6B1
MDH1	GOT1
PYGB	PYGM
MDH1	GOT2
PYGB	PYGL
PYGL	PYGM
GOT1	OGDH
GOT1	GOT2
LDHA	GOT1
MDH1	SOD1
EEF2	EIF2S3
GOT2	OGDH
LDHA	GOT2
ACSS1	DLAT
ACADM	ACSS1
LDHA	PGK1
NME2	HINT1
NME2	AK2
FKBP1A	HINT1
HPRT1	GAPDH
IVD	ACADM
SOD1	GAPDH
ACTA1	CALM1
ACADM	ACADS
LDHA	MDH1
LDHA	GAPDH
MDH1	GAPDH
CALM1	PYGM
CALM1	PYGB
NME2	SOD1
CALM1	PYGL
NME2	AK1
FKBP1A	NME2
EEF2	GAPDH
PGK1	EEF2
MDH1	PGK1
MDH1	OGDH
COX4I1	GAPDH
NME2	GAPDH
PGK1	PYGL
PGK1	HPRT1
FKBP1A	SOD1
ACTA1	GAPDH
CALM1	GAPDH
MDH1	AK2
LDHA	SOD1
GOT1	SOD1
CALM1	YWHAE
GOT2	GAPDH
MDH1	DLAT
LDHA	OGDH
COX4I1	SOD1
GAPDH	PYGB
DBI	GOT2
GC	CRP
MDH1	AK1
LDHA	NME2
PGK1	AKR1B1
PGK1	AK2
MYH14	ACTA1
LDHA	HPRT1
NME2	AKR1B1
CRP	GOT2
PGK1	GOT2
GAPDH	OGDH
DBI	SOD1
GC	CA2
YWHAE	GAPDH
GAPDH	PYGM
GAPDH	PYGL
AKR1B1	GAPDH
PGK1	YWHAE
LDHA	ACADM
MDH1	HPRT1
MYH14	CALM1
LDHA	PYGM
CA2	OGDH
CALM1	EEF2
AKR1B1	SOD1
PGK1	ACTA1
LDHA	PYGL
LDHA	PYGB
DBI	CALM1
PGK1	DLAT
HBB	CA2
CA2	GAPDH
COX4I1	LDHA
PGK1	SOD1
PGK1	OGDH
GOT1	CRP
PGK1	AK1
ACADM	GOT2
SLC25A4	COX6B1
COX4I1	SLC25A4
IVD	GAPDH
ACTA1	HPRT1
HBB	GAPDH
PGK1	PYGM
LDHA	DLAT
DLAT	GAPDH
HINT1	SOD1
GC	ACTA1
ACTA1	EEF2
AK2	SOD1
COX4I1	ACADM
FKBP1A	CALM1
MDH1	YWHAE
DBI	ACADM
PGK1	PYGB
MDH1	HINT1
EEF2	YWHAE
AK1	GOT2
HINT1	AKR1B1
AK2	EEF2
HBA1	CA2
MDH1	PYGM
CRP	GAPDH
NME2	GOT1
